# Supplementary material for: Cellular mechanisms of oligoclonal vascular smooth muscle cell expansion in cardiovascular disease
Source: Cardiovasc Res. 2022 Aug 22;119(5):1279–94. doi: 10.1093/cvr/cvac138 (PMC10202649; doi:10.1093/cvr/cvac138)
Supplement: cvac138_Supplementary_Data [file cvac138_supplementary_data.zip]

Archive with 8 entries (8 files):
- MDW_JL_SO_Supplementary.pdf
- SupplementaryTable_III_CarotidArteryWholemount.xlsx
- SupplementaryTable_II_ConfocalMicroscopySettings.docx
- SupplementaryTable_IV_ClusterMarkers_D7.xlsx
- SupplementaryTable_I_Antibodies.docx
- SupplementaryTable_VII_CellCycleRegulators.xlsx
- SupplementaryTable_VI_Day5TrajectoryAssociatedGOterms.xlsx
- SupplementaryTable_V_Day5TrajectoryAssociatedGenes.xlsx
