# Supplementary material for: Cellular mechanisms of oligoclonal vascular smooth muscle cell expansion in cardiovascular disease
Source: Cardiovasc Res. 2022 Aug 22;119(5):1279–94. doi: 10.1093/cvr/cvac138 (PMC10202649; doi:10.1093/cvr/cvac138)
Supplement: cvac138_Supplementary_Data [file cvac138_supplementary_data.zip › SupplementaryTable_III_CarotidArteryWholemount.xlsx]

## Sheet: (a) Analyzed arteries
Supplementary Table III: Carotid arteries analyzed by whole mount imaging
a) Analysed arteries
MouseID	Day	Total Medial Patches	Bulged Length	Patches/mm	Total Small Medial	Total Medium Medial	Total Large Medial	% Small	% Medium	%Large	Total NeoIntimal Patches	NeoIntimal/Medial Patch
RSA1200	2	0	0	NA	0	0	0	NA	NA	NA	0	NA
RSA1352	2	0	539	0	0	0	0	NA	NA	NA	0	NA
RSA1349	3	0	0	NA	0	0	0	NA	NA	NA	0	NA
RSA1350	3	0	378	0	0	0	0	NA	NA	NA	0	NA
RSA1351	3	0	0	NA	0	0	0	NA	NA	NA	0	NA
RSA592	5	0	0	NA	0	0	0	NA	NA	NA	0	NA
RSA593	5	5	2742	1.82349	5	0	0	100	0	0	0	0
RSA602	5	3	2465	1.21704	3	0	0	100	0	0	0	0
RSA1372	5	5	500	10	5	0	0	100	0	0	0	0
RSA1373	5	35	3815	9.17431	27	8	0	77.143	22.857	0	0	0
RSA1261	7	17	1293	13.1477	15	2	0	86.6667	13.3333	0	0	0
RSA1262	7	0	998	0	0	0	0	NA	NA	NA	0	0
RSA1263	7	7	2898	2.41546	6	1	0	85.7143	14.2857	0	0	0
RSA1265	7	27	2676	10.0897	25	2	0	92.5926	7.40741	0	2	0.0740741
RSA662	9	12	1633	7.34844	10	2	0	83.3333	16.6667	0	0	0
RSA664	9	22	2363	9.3102	19	3	0	86.3636	13.6364	0	1	0.0454545
RSA665	9	20	2960	6.75676	18	2	0	90	10	0	0	0
RSA 667	9	8	1035	7.72947	6	2	0	75	25	0	0	0
RSA 668	9	8	962	8.31601	8	0	0	100	0	0	0	0
RSA 670	9	15	1849	8.11249	11	2	2	73.3333	13.3333	13.3333	1	0.0666667
RSA671	9	39	2310	16.8831	24	15	0	61.5385	38.4615	0	0	0
RSA 1042	9	4	714	5.60224	4	0	0	100	0	0	0	0
RSA1008	10	64	3200	20	34	22	8	53.125	34.375	12.5	2	0.0322581
RSA1172	10	25	2076	12.0424	9	14	2	36	56	8	3	0.12
RSA1173	10	5	1030	4.85437	5	0	0	100	0	0	0	0
RSA1199	10	14	2370	5.90717	13	1	0	92.8571	7.14286	0	1	0.0714286
RSA1202	10	8	1044	7.66284	8	0	0	100	0	0	0	0
RSA1043	12	57	4130	13.8015	26	23	9	44.8276	39.6552	15.5172	3	0.0517241
RSA1177	12	55	2984	18.4316	40	15	0	72.7273	27.2727	0	6	0.109091
RSA1354	12	8	466	17.1674	1	5	2	12.5	62.5	25	1	0.125
RSA1355	12	36	1266	13.4281	16	13	7	44.4444	36.1111	19.4444	3	0.0833333
RSA987	15/16	24	1865	12.8686	21	3	0	87.5	12.5	0	0	0
RSA991	15/16	33	4444	7.42574	14	15	4	42.4242	45.4545	12.1212	9	0.272727
RSA1369	15/16	56	1322	42.3601	30	18	8	53.5714	32.1429	14.2857	6	0.107143
RSA1371	15/16	13	514	25.2918	8	5	0	61.5385	38.4615	0	2	0.153846
RSA1205	15/16	68	3818	17.8104	59	8	1	86.7647	11.7647	1.47059	2	0.0294118
RSA1206	15/16	48	3273	14.6654	22	16	10	45.8333	33.3333	20.8333	7	0.145833
RSA206	28	67	2408	27.8239	30	29	8	44.7761	43.2836	11.9403	7	0.104478
RSA207	28	30	2560	11.7188	18	11	1	60	36.6667	3.33333	2	0.0666667
RSA208	28	51	2601	19.6078	29	20	2	56.8627	39.2157	3.92157	4	0.0784314
RSA365	28	57	2075	27.4699	40	15	2	70.1754	26.3158	3.50877	7	0.122807
RSA379	28	55	2253	24.4119	31	17	7	56.3636	30.9091	12.7273	7	0.127273
RSA988	28	20	1034	19.3424	12	4	4	60	20	20	4	0.2

## Sheet: (b) Excluded arteries
Supplementary Table III: Carotid arteries analyzed by whole mount imaging
b) Excluded arteries
MouseID	Day	Comment
RSA594	5	Excluded, poor image quality
RSA601	5	Excluded, poor image quality
RSA1264	7	Excluded, poor image quality
RSA1011	9	Excluded, poor image quality
RSA1007	10	Excluded, poor image quality
RSA1201	10	Excluded, poor image quality
RSA1010	12	Excluded, poor image quality
RSA1176	12	No reaction, excluded
RSA1178	12	No reaction, excluded
RSA1353	12	No reaction, excluded
RSA993	28	Excluded, poor image quality
