# Supplementary material for: Cellular mechanisms of oligoclonal vascular smooth muscle cell expansion in cardiovascular disease
Source: Cardiovasc Res. 2022 Aug 22;119(5):1279–94. doi: 10.1093/cvr/cvac138 (PMC10202649; doi:10.1093/cvr/cvac138)
Supplement: cvac138_Supplementary_Data [file cvac138_supplementary_data.zip › SupplementaryTable_IV_ClusterMarkers_D7.xlsx]

## Sheet: Marker genes in heatmap
Supplementary Table IV: Top marker genes for cell clusters in mouse D7 scRNA-seq data
	Gene	cluster	average logFC
1	Mfge8	0	0.503655
2	Col15a1	0	0.751095
3	Col6a3	0	0.67442
4	Postn	0	0.676772
5	Htra1	0	0.536344
6	Ccdc3	0	0.587667
7	Fxyd5	0	0.500316
8	Dkk3	0	0.55039
9	Crlf1	0	0.576162
10	Plat	0	0.503294
11	Sncg	0	0.608136
12	Smoc2	0	0.507476
13	Myh11	1	0.635908
14	Dstn	1	0.573348
15	Tpm1	1	0.506021
16	Tpm2	1	0.532572
17	Myl9	1	0.502908
18	Synpo2	1	0.595653
19	Ppp1r14a	1	0.561371
20	Lmod1	1	0.504785
21	Csrp1	1	0.528057
22	Sh3bgr	1	0.549904
23	Fbxl22	1	0.565953
24	Gstm1	1	0.519121
25	Ogn	1	0.528288
26	Prss23	1	0.532209
27	Hspa1a	2	1.11927
28	Dstn	2	0.580648
29	Sost	2	0.814842
30	Gstm1	2	0.708786
31	Hspb1	2	0.718324
32	Jun	2	0.693622
33	Pbxip1	2	0.57174
34	Synpo2	2	0.634205
35	Rhob	2	0.601656
36	Ppp1r14a	2	0.584527
37	Sparcl1	2	0.659347
38	Dnajb4	2	0.589805
39	Btg2	2	0.62802
40	Filip1l	2	0.581435
41	Ogn	2	0.591993
42	Tppp3	2	0.590201
43	Tcap	2	1.05643
44	Hspa1b	2	0.667237
45	Atf3	2	0.645581
46	Tmem110	2	0.576131
47	Fos	3	1.0447
48	Dusp1	3	0.885952
49	Gadd45b	3	0.935746
50	Klf6	3	0.920113
51	Gadd45g	3	0.833823
52	Nr4a1	3	0.914475
53	Egr1	3	0.812329
54	Gem	3	0.792494
55	Ifrd1	3	0.94818
56	Ppp1r15a	3	0.699737
57	Atf3	3	0.782638
58	Gm17056	3	0.78437
59	Sgk1	3	0.701066
60	Id1	3	0.835103
61	Csrnp1	3	0.685732
62	Ier2	3	0.690129
63	Klf4	3	0.723344
64	Errfi1	3	0.77679
65	Hspa1a	3	0.764606
66	Adamts1	3	0.666633
67	C3	4	1.26051
68	Tmem176b	4	1.3338
69	Dcn	4	1.93847
70	Lum	4	2.06429
71	Cxcl2	4	1.93467
72	Cxcl1	4	1.41014
73	Frzb	4	1.11184
74	Cxcl12	4	1.58799
75	Ly6a	4	1.12155
76	Vcam1	4	1.21095
77	Timp1	4	1.25797
78	Lcn2	4	1.25616
79	Thbs1	4	1.13492
80	Clu	4	1.18525
81	Hp	4	1.31713
82	Spp1	4	1.54018
83	Sfrp2	4	1.2049
84	C1qa	4	1.21321
85	Mmp3	4	1.10819
86	Lyz2	4	2.1679
87	Sparc	5	0.673633
88	Egr1	5	0.710417
89	Cst3	5	0.572174
90	Col3a1	5	0.619735
91	Csrnp1	5	0.652906
92	Zbtb20	5	0.574389
93	Fosb	5	0.766419
94	Arc	5	0.652282
95	Ppp1r15a	5	0.578031
96	Bdnf	5	0.687938
97	Maff	5	0.570241
98	Ctgf	5	0.579678
99	Klf4	5	0.634316
100	Klf2	5	0.569603
101	Sgk1	5	0.608369
102	Itgbl1	5	0.60226
103	Pim1	5	0.573682
104	Eln	5	0.578071
105	Sox9	5	0.573419
106	Dnajb1	5	0.574047
107	Actb	6	1.24902
108	Pam	6	1.47541
109	Nfia	6	0.978343
110	Slc39a1	6	0.985513
111	Notch2	6	0.770193
112	Ncam1	6	0.713337
113	Ncoa3	6	0.627034
114	Dusp3	6	0.687841
115	Sh3bgr	6	0.526867
116	Inpp4a	6	0.506328
117	Fbxl22	6	0.548974
118	Sost	6	0.510967
119	Col5a2	7	1.00448
120	Ppic	7	0.750019
121	Thbs1	7	1.1365
122	Smoc2	7	1.17187
123	Tnc	7	0.843859
124	Eln	7	0.92307
125	Cp	7	0.69176
126	Lox	7	0.816278
127	Col1a1	7	0.872798
128	Spp1	7	1.75115
129	Scx	7	0.886873
130	Ltbp2	7	0.698399
131	Tnfrsf11b	7	1.07328
132	Crlf1	7	0.744666
133	Mgp	7	0.878627
134	Lum	7	1.28199
135	Clu	7	1.05078
136	Wisp2	7	0.692678
137	Rcan1	7	0.727766
138	Lcn2	7	1.76952
139	Fscn1	8	1.45717
140	Angptl4	8	1.50763
141	Nrn1	8	1.26184
142	Hmga1	8	1.6141
143	Col2a1	8	1.41643
144	2810417H13Rik	8	1.26626
145	Fkbp11	8	1.39107
146	Tmsb10	8	1.55281
147	Slc16a3	8	1.29219
148	Fbln2	8	1.92379
149	Mif	8	1.50723
150	Eno1	8	1.31377
151	Tubb5	8	1.33993
152	Vcam1	8	1.26144
153	Timp1	8	1.69115
154	Pcolce	8	1.34754
155	Hist1h2ap	8	1.37841
156	Ccl2	8	1.85036
157	Cxcl1	8	1.47545
158	Cxcl2	8	1.38404
159	Hmga1	9	0.922504
160	Esm1	9	1.86608
161	Fxyd5	9	1.09151
162	Nme1	9	0.837365
163	S100a4	9	0.921314
164	Fkbp11	9	0.764299
165	Fdps	9	1.0863
166	Ppp1r14b	9	0.77498
167	Cryab	9	0.926421
168	Timp1	9	1.08785
169	Crlf1	9	0.966892
170	Ngf	9	0.837861
171	Tnfrsf11b	9	1.44285
172	Gja1	9	0.748072
173	Lgals3	9	0.732385
174	Tnc	9	0.743494
175	Rcan1	9	0.80029
176	Mgp	9	0.858612
177	Vcam1	9	1.02861
178	Ptgs2	9	1.06501
179	Spc25	10	1.91627
180	Pbk	10	1.97992
181	Ccna2	10	1.93877
182	Prc1	10	1.88012
183	Top2a	10	2.02008
184	Cdc20	10	1.93988
185	Birc5	10	1.92963
186	Cenpa	10	2.19091
187	Cdk1	10	1.86254
188	Rrm2	10	1.90429
189	Ube2c	10	2.4398
190	Lockd	10	1.88652
191	Cdkn2c	10	2.10289
192	Hist1h2ap	10	1.86804
193	Stmn1	10	2.87166
194	Hmgb2	10	2.12015
195	Cks2	10	2.32875
196	H2afz	10	2.1507
197	Tuba1b	10	2.02579
198	Arl6ip1	10	1.84881
199	Dlx5	11	0.970857
200	Prss12	11	1.68252
201	Lamc3	11	1.08001
202	Fbln1	11	1.7439
203	Gpc3	11	0.95563
204	Rgs5	11	2.5926
205	Prrx2	11	1.38658
206	Crispld2	11	1.43267
207	Mdk	11	0.958669
208	Osr1	11	1.40015
209	Fbln5	11	1.05132
210	Enpp5	11	1.00007
211	Mfap5	11	1.43264
212	Lrrc17	11	1.27853
213	Htra1	11	0.905737
214	Gxylt2	11	1.12126
215	Phactr1	11	0.908912
216	Sfrp2	11	1.84319
217	Sost	11	0.928627
218	2210407C18Rik	11	1.05765
