# Supplementary material for: Cellular mechanisms of oligoclonal vascular smooth muscle cell expansion in cardiovascular disease
Source: Cardiovasc Res. 2022 Aug 22;119(5):1279–94. doi: 10.1093/cvr/cvac138 (PMC10202649; doi:10.1093/cvr/cvac138)
Supplement: cvac138_Supplementary_Data [file cvac138_supplementary_data.zip › SupplementaryTable_VII_CellCycleRegulators.xlsx]

## Sheet: NumberOfCells
Supplementary Table VII: Expression of cell cycle regulators in D5-EYFP scRNA-seq cell clusters
a) Number of cells
Cluster #	0	1	2	3	4	5	6	7	8	9	10
Total cell number in the cluster	1135	846	501	423	345	267	253	247	218	122	112
Ccna1	0	0	0	2	0	0	0	0	0	3	0
Ccna2	2	1	1	4	7	0	2	0	0	97	0
Ccnb1	4	4	4	7	5	2	2	3	2	90	2
Ccnb2	3	9	4	28	5	0	2	2	2	111	0
Ccnd1	10	11	7	80	7	1	6	2	2	36	1
Ccnd2	801	639	359	327	252	173	158	189	155	70	67
Ccnd3	669	494	282	228	209	160	129	150	122	86	66
Ccne1	5	16	6	29	11	2	7	2	3	29	5
Ccne2	21	18	10	12	16	1	6	3	5	21	2
Ccnf	2	3	0	9	3	0	0	0	0	26	0
Ccng1	245	181	158	267	148	50	134	62	48	63	25
Ccng2	54	56	36	25	26	11	18	15	10	14	9
Ccni	714	538	321	191	179	148	105	153	150	67	60
Ccnj	4	5	2	2	4	3	1	3	3	0	1
Ccno	43	33	20	12	18	8	5	11	10	5	2
Ccnc	186	139	102	84	88	53	78	45	34	34	22
Ccnh	282	242	139	119	111	75	83	71	60	45	20
Ccnk	98	103	52	61	43	14	32	19	20	25	11
Ccnl1	430	604	231	189	161	77	94	128	75	54	54
Ccnl2	408	294	198	145	158	87	108	81	75	44	43
Ccnq	247	171	113	123	86	50	60	53	44	29	21
Ccnt1	175	148	71	92	78	34	69	37	30	28	23
Ccnt2	89	68	43	49	43	28	28	18	15	13	12
Ccny	334	241	186	166	157	72	91	63	57	56	30
Ccnyl1	48	42	39	63	49	9	43	10	10	18	17
Cnnm1	4	1	9	7	2	0	3	0	0	1	0
Cnnm2	76	75	45	92	81	23	26	24	13	8	6
Cnnm3	101	59	41	24	28	23	12	20	8	5	4
Cnnm4	41	37	40	41	34	6	31	13	7	11	12
Cdk5r1	25	29	17	14	13	3	6	10	3	1	2
Cdk1	4	6	7	17	5	2	4	0	0	75	2
Cdk10	132	102	82	71	57	38	33	34	42	19	15
Cdk11b	508	355	223	186	150	118	131	112	98	60	51
Cdk12	333	324	164	123	134	74	83	80	57	39	44
Cdk13	186	176	100	96	75	55	64	45	32	27	29
Cdk14	33	29	13	50	19	2	20	5	7	24	3
Cdk15	4	1	0	1	1	0	0	0	0	1	0
Cdk16	212	129	107	105	88	34	62	41	35	34	17
Cdk17	93	82	51	61	41	16	48	24	16	17	17
Cdk19	99	60	48	45	40	16	12	24	25	14	7
Cdk2	55	57	42	37	42	11	26	15	9	29	7
Cdk20	19	16	19	40	17	5	8	6	5	13	2
Cdk4	490	361	236	257	165	105	146	104	104	94	46
Cdk5	229	172	129	135	111	76	61	59	37	41	26
Cdk6	112	76	69	85	57	38	39	36	15	35	12
Cdk7	202	154	113	144	111	67	89	48	36	40	42
Cdk8	168	123	106	79	82	37	78	32	21	28	25
Cdk9	524	405	255	187	189	117	123	123	106	54	66
Cdkl3	43	33	21	18	21	6	7	6	11	5	7
Cdkl5	293	229	119	27	51	60	33	72	52	10	27
Cdkl1	4	3	6	7	8	1	3	1	1	0	0
Cdkl2	79	55	36	29	43	14	19	15	16	10	4
Cdk2ap1	367	262	197	195	159	94	139	75	59	74	44
Cdk2ap2	689	484	351	258	221	181	157	159	141	80	75
Cks1b	232	201	118	114	81	53	103	45	46	120	21
Cks1brt	0	4	0	1	0	0	2	0	0	2	0
Cks2	99	92	65	135	72	17	71	19	13	117	19
Cdkn1a	316	467	181	262	131	58	149	86	33	84	83
Cdkn1b	389	329	167	98	85	76	62	79	70	43	28
Cdkn1c	423	298	129	110	114	83	48	99	92	32	33
Cdkn2a	4	0	2	17	1	0	2	0	1	24	0
Cdkn2b	92	52	66	139	116	28	26	25	7	28	10
Cdkn2c	71	56	26	23	25	10	13	15	10	62	4
Cdkn2d	311	218	181	109	104	84	57	78	47	86	23
Cdkn3	10	1	2	29	6	2	4	1	0	105	2
Casp3	133	136	83	138	71	35	43	31	21	68	12
Cnppd1	202	137	121	127	93	46	57	48	31	20	22
Hexim1	293	350	142	79	87	63	66	88	54	25	29
Hexim2	36	15	10	6	10	10	7	12	3	4	2
Inca1	14	12	5	5	8	4	2	1	3	0	1
Kat2b	218	190	108	69	94	48	40	52	44	30	19
Mnat1	248	189	123	145	117	60	65	51	61	34	24
Gak	136	107	74	87	50	22	44	29	24	12	14
Proca1	29	17	18	17	15	8	6	6	6	3	2
Ccndbp1	275	196	137	103	91	58	57	71	58	27	22
Cinp	212	163	110	117	104	58	116	52	44	43	24
Cntd1	0	2	0	0	2	1	0	0	0	3	0
Scaper	133	125	68	55	51	37	27	44	36	10	16
Dmtf1	118	103	69	74	45	29	44	27	16	15	11
Nucks1	705	511	358	261	208	161	195	141	132	121	73
Pcna	319	238	192	126	114	68	133	84	66	73	46

## Sheet: AverageExpression
Supplementary Table VII: Expression of cell cycle regulators in D5-EYFP scRNA-seq cell clusters
b) Average expression
Cluster #	0	1	2	3	4	5	6	7	8	9	10
Ccna1	0	0	0	0.00472813	0	0	0	0	0	0.0245902	0
Ccna2	0.00176211	0.00118203	0.00199601	0.0141844	0.0231884	0	0.00790514	0	0	2.59016	0
Ccnb1	0.00352423	0.0106383	0.00998004	0.0165485	0.0144928	0.00749064	0.00790514	0.0121457	0.00917431	2.67213	0.0178571
Ccnb2	0.00264317	0.0106383	0.00798403	0.0851064	0.0173913	0	0.00790514	0.00809717	0.00917431	3.10656	0
Ccnd1	0.00881057	0.0130024	0.0279441	0.588652	0.0202899	0.00374532	0.0237154	0.00809717	0.00917431	0.713115	0.00892857
Ccnd2	1.39119	1.65485	1.40519	2.2766	1.55652	1.21348	1.16996	1.61943	1.41284	0.967213	1.16071
Ccnd3	0.869604	0.907801	0.838323	0.791962	0.930435	0.917603	0.683794	0.894737	0.862385	1.46721	0.830357
Ccne1	0.00528634	0.0189125	0.011976	0.070922	0.0318841	0.00749064	0.0316206	0.00809717	0.0137615	0.368852	0.0535714
Ccne2	0.0185022	0.0224586	0.0199601	0.0283688	0.0492754	0.00374532	0.0237154	0.0121457	0.0229358	0.237705	0.0178571
Ccnf	0.00176211	0.0035461	0	0.0212766	0.00869565	0	0	0	0	0.221311	0
Ccng1	0.261674	0.243499	0.383234	1.39007	0.530435	0.198502	0.699605	0.271255	0.229358	0.967213	0.232143
Ccng2	0.0475771	0.06974	0.0738523	0.0614657	0.0782609	0.0411985	0.0750988	0.0647773	0.0458716	0.114754	0.0982143
Ccni	1.04581	1.0721	1.0519	0.635934	0.762319	0.973783	0.537549	1.03644	1.19266	0.811475	0.839286
Ccnj	0.00352423	0.00591017	0.00399202	0.00472813	0.0115942	0.011236	0.00395257	0.0121457	0.0137615	0	0.00892857
Ccno	0.0387665	0.0401891	0.0479042	0.0283688	0.0521739	0.0299625	0.0197628	0.048583	0.0458716	0.0409836	0.0178571
Ccnc	0.177974	0.172577	0.223553	0.205674	0.278261	0.220974	0.339921	0.182186	0.165138	0.295082	0.205357
Ccnh	0.277533	0.327423	0.321357	0.316785	0.356522	0.314607	0.367589	0.307692	0.302752	0.401639	0.196429
Ccnk	0.0889868	0.12766	0.105788	0.146572	0.124638	0.0561798	0.126482	0.0809717	0.0917431	0.213115	0.0982143
Ccnl1	0.540969	1.61111	0.658683	0.959811	0.785507	0.389513	0.490119	0.866397	0.43578	0.918033	0.767857
Ccnl2	0.430837	0.431442	0.491018	0.427896	0.550725	0.389513	0.498024	0.421053	0.40367	0.418033	0.482143
Ccnq	0.237885	0.222222	0.257485	0.307329	0.284058	0.217228	0.252964	0.226721	0.224771	0.270492	0.196429
Ccnt1	0.167401	0.196217	0.155689	0.236407	0.243478	0.127341	0.300395	0.174089	0.16055	0.254098	0.241071
Ccnt2	0.0819383	0.0827423	0.0878244	0.120567	0.136232	0.116105	0.114625	0.0809717	0.0733945	0.122951	0.116071
Ccny	0.357709	0.336879	0.457086	0.444444	0.553623	0.299625	0.426877	0.299595	0.293578	0.557377	0.339286
Ccnyl1	0.0422907	0.0496454	0.0798403	0.148936	0.144928	0.0337079	0.177866	0.0404858	0.0458716	0.147541	0.160714
Cnnm1	0.00352423	0.00118203	0.0179641	0.0165485	0.0057971	0	0.0118577	0	0	0.00819672	0
Cnnm2	0.0722467	0.0981087	0.0938124	0.234043	0.252174	0.0861423	0.114625	0.101215	0.059633	0.0655738	0.0625
Cnnm3	0.0969163	0.0744681	0.0858283	0.0567376	0.0811594	0.093633	0.0474308	0.0850202	0.0366972	0.0409836	0.0357143
Cnnm4	0.0370044	0.0472813	0.0838323	0.0969267	0.0985507	0.0224719	0.12253	0.0526316	0.0321101	0.0901639	0.107143
Cdk5r1	0.0220264	0.036643	0.0339321	0.0330969	0.0376812	0.011236	0.0237154	0.0404858	0.0137615	0.00819672	0.0178571
Cdk1	0.00352423	0.0070922	0.0139721	0.0520095	0.0173913	0.00749064	0.0197628	0	0	3.66393	0.0178571
Cdk10	0.12511	0.135934	0.171657	0.170213	0.173913	0.149813	0.134387	0.145749	0.201835	0.163934	0.133929
Cdk11b	0.608811	0.562648	0.610778	0.55792	0.542029	0.614232	0.683794	0.591093	0.614679	0.680328	0.616071
Cdk12	0.370925	0.521277	0.393214	0.378251	0.455072	0.35206	0.387352	0.421053	0.307339	0.393443	0.5625
Cdk13	0.182379	0.242317	0.221557	0.248227	0.226087	0.213483	0.264822	0.194332	0.169725	0.245902	0.303571
Cdk14	0.030837	0.035461	0.0259481	0.122931	0.057971	0.00749064	0.083004	0.0202429	0.0321101	0.213115	0.0267857
Cdk15	0.00352423	0.00118203	0	0.00236407	0.00289855	0	0	0	0	0.00819672	0
Cdk16	0.200881	0.171395	0.239521	0.281324	0.278261	0.138577	0.256917	0.178138	0.169725	0.295082	0.160714
Cdk17	0.0854626	0.102837	0.107784	0.158392	0.121739	0.0599251	0.213439	0.109312	0.0733945	0.155738	0.169643
Cdk19	0.092511	0.0744681	0.103792	0.106383	0.115942	0.0636704	0.0474308	0.105263	0.119266	0.122951	0.0714286
Cdk2	0.0502203	0.072104	0.0898204	0.0898345	0.121739	0.0411985	0.106719	0.0607287	0.0412844	0.278689	0.0625
Cdk20	0.0167401	0.0189125	0.0379242	0.0945626	0.0492754	0.0187266	0.0316206	0.0242915	0.0229358	0.106557	0.0178571
Cdk4	0.54978	0.552009	0.634731	0.931442	0.614493	0.524345	0.798419	0.546559	0.633028	1.40984	0.535714
Cdk5	0.220264	0.228132	0.299401	0.349882	0.368116	0.344569	0.252964	0.246964	0.188073	0.385246	0.267857
Cdk6	0.111894	0.0945626	0.159681	0.217494	0.165217	0.142322	0.166008	0.17004	0.0688073	0.385246	0.107143
Cdk7	0.199119	0.190307	0.243513	0.387707	0.33913	0.277154	0.395257	0.214575	0.178899	0.368852	0.410714
Cdk8	0.15859	0.15721	0.229541	0.198582	0.252174	0.157303	0.332016	0.137652	0.105505	0.237705	0.258929
Cdk9	0.612335	0.647754	0.662675	0.572104	0.721739	0.606742	0.620553	0.732794	0.633028	0.52459	0.901786
Cdkl3	0.0396476	0.0413712	0.0439122	0.0449173	0.0608696	0.0224719	0.027668	0.0283401	0.0504587	0.0409836	0.0625
Cdkl5	0.318943	0.353428	0.279441	0.0638298	0.15942	0.280899	0.130435	0.348178	0.298165	0.0819672	0.276786
Cdkl1	0.00352423	0.0035461	0.011976	0.0165485	0.0231884	0.00374532	0.0118577	0.00404858	0.00458716	0	0
Cdkl2	0.0757709	0.0661939	0.0738523	0.0685579	0.136232	0.0524345	0.0750988	0.0647773	0.0733945	0.0819672	0.0357143
Cdk2ap1	0.4	0.35461	0.47505	0.579196	0.562319	0.430712	0.727273	0.356275	0.353211	0.819672	0.508929
Cdk2ap2	1.01322	0.931442	1.14571	1.03783	0.971014	1.07865	1.11067	1.09717	1.00459	1.09016	1.04464
Cks1b	0.228194	0.260047	0.269461	0.361702	0.289855	0.220974	0.490119	0.198381	0.252294	4.72131	0.285714
Cks1brt	0	0.00472813	0	0.00236407	0	0	0.00790514	0	0	0.0163934	0
Cks2	0.0942731	0.124113	0.137725	0.392435	0.226087	0.0636704	0.324111	0.0809717	0.059633	10.2459	0.214286
Cdkn1a	0.563877	1.43381	0.846307	4.39716	1.06377	0.329588	2.32806	0.732794	0.220183	3.40984	2.30357
Cdkn1b	0.43348	0.483452	0.413174	0.276596	0.266667	0.344569	0.280632	0.380567	0.472477	0.418033	0.303571
Cdkn1c	0.559471	0.472813	0.443114	0.423168	0.513043	0.434457	0.268775	0.51417	0.633028	0.336066	0.419643
Cdkn2a	0.00352423	0	0.00399202	0.0425532	0.00289855	0	0.00790514	0	0.00458716	0.221311	0
Cdkn2b	0.092511	0.0638298	0.137725	0.408983	0.4	0.108614	0.102767	0.117409	0.0366972	0.237705	0.0892857
Cdkn2c	0.0660793	0.0685579	0.0518962	0.0614657	0.0724638	0.0374532	0.0513834	0.0607287	0.0504587	1.65574	0.0357143
Cdkn2d	0.310132	0.289598	0.413174	0.283688	0.336232	0.393258	0.233202	0.360324	0.224771	2.43443	0.214286
Cdkn3	0.00969163	0.00118203	0.00399202	0.0803783	0.0173913	0.00749064	0.0158103	0.00404858	0	3.16393	0.0178571
Casp3	0.125991	0.169031	0.179641	0.404255	0.223188	0.153558	0.185771	0.137652	0.0963303	0.836066	0.169643
Cnppd1	0.205286	0.178487	0.275449	0.335697	0.307246	0.183521	0.241107	0.202429	0.16055	0.188525	0.285714
Hexim1	0.296916	0.548463	0.333333	0.208038	0.284058	0.284644	0.264822	0.449393	0.293578	0.221311	0.294643
Hexim2	0.0361233	0.0177305	0.0199601	0.0141844	0.0289855	0.0374532	0.027668	0.048583	0.0137615	0.0327869	0.0178571
Inca1	0.0123348	0.0141844	0.00998004	0.0118203	0.0231884	0.0149813	0.00790514	0.00404858	0.0137615	0	0.00892857
Kat2b	0.219383	0.260047	0.233533	0.177305	0.295652	0.191011	0.177866	0.230769	0.220183	0.262295	0.1875
Mnat1	0.247577	0.255319	0.273453	0.385343	0.371014	0.273408	0.280632	0.234818	0.348624	0.278689	0.241071
Gak	0.126872	0.13357	0.155689	0.222222	0.156522	0.082397	0.185771	0.121457	0.119266	0.106557	0.133929
Proca1	0.0264317	0.0212766	0.0379242	0.0401891	0.0463768	0.0299625	0.0237154	0.0242915	0.0275229	0.0245902	0.0178571
Ccndbp1	0.269604	0.269504	0.309381	0.264775	0.272464	0.269663	0.241107	0.315789	0.321101	0.237705	0.25
Cinp	0.211454	0.212766	0.247505	0.29078	0.321739	0.224719	0.529644	0.259109	0.201835	0.459016	0.25
Cntd1	0	0.00236407	0	0	0.0057971	0.00374532	0	0	0	0.0245902	0
Scaper	0.138326	0.165485	0.141717	0.13948	0.156522	0.153558	0.114625	0.202429	0.174312	0.0901639	0.142857
Dmtf1	0.114537	0.130024	0.149701	0.186761	0.136232	0.11985	0.193676	0.125506	0.0779817	0.122951	0.116071
Nucks1	1.00441	1	1.18563	1.10638	0.97971	0.94382	1.37549	0.91498	0.981651	6.04918	1.3125
Pcna	0.333921	0.345154	0.459082	0.404255	0.402899	0.307116	0.648221	0.408907	0.325688	1.98361	0.526786
