# Supplementary material for: Cellular mechanisms of oligoclonal vascular smooth muscle cell expansion in cardiovascular disease
Source: Cardiovasc Res. 2022 Aug 22;119(5):1279–94. doi: 10.1093/cvr/cvac138 (PMC10202649; doi:10.1093/cvr/cvac138)
Supplement: cvac138_Supplementary_Data [file cvac138_supplementary_data.zip › SupplementaryTable_VI_Day5TrajectoryAssociatedGOterms.xlsx]

## Sheet: Path1
Supplementary Table VI: Gene ontology analysis of genes showing induced expression along Path1 and Path2 in mouse D5 scRNA-seq dataset
a) Path1-induced
ID	Description	GeneRatio	BgRatio	pvalue	p.adjust	qvalue	geneID	Count
GO:0140014	mitotic nuclear division	35/429	257/23210	2.49501e-20	5.76966e-17	3.97289e-17	Ereg/Ube2c/Cdc20/Birc5/Cenpe/Cdca8/Ccnb1/Tpx2/Mki67/Smc2/Nusap1/Racgap1/Knstrn/Kif20b/Smc4/Ube2s/Aurka/Plk1/Kif11/Aurkb/Kif22/Tacc3/Kif2c/Ran/Kif23/Kif4/Ndc80/Incenp/Nuf2/Bub1b/Bub1/Nek2/Rad21/Ncapg/Ranbp1	35
GO:0000280	nuclear division	43/429	409/23210	2.7947e-20	5.76966e-17	3.97289e-17	Ereg/Calr/Ube2c/Cdc20/Cks2/Top2a/Birc5/Cenpe/Cdca8/Ccnb1/Tpx2/Mki67/Smc2/Nusap1/Racgap1/Knstrn/Kif20b/Smc4/Ube2s/Aspm/Aurka/Plk1/Kif11/Sgo2a/Aurkb/Kif22/Tacc3/Kif2c/Ran/Kif23/Kif4/Ndc80/Incenp/Nuf2/Bub1b/Bub1/Nek2/Rad21/Ncapg/Mybl1/Mastl/Ranbp1/Cdc25b	43
GO:0007059	chromosome segregation	37/429	317/23210	4.09325e-19	4.50081e-16	3.09918e-16	Cenpf/Cdc20/Top2a/Birc5/Cenpe/Cdca8/Ccnb1/Mki67/Smc2/Nusap1/Racgap1/Knstrn/Smc4/Spc25/Esco2/Plk1/Sgo2a/Aurkb/Knl1/Kif22/Tacc3/Kif2c/Ran/Kif23/Kif4/Ndc80/Incenp/Nuf2/Bub1b/Cenpw/Bub1/Cenpq/Ect2/Ska1/Nek2/Rad21/Ncapg	37
GO:0000819	sister chromatid segregation	29/429	180/23210	4.36019e-19	4.50081e-16	3.09918e-16	Cdc20/Top2a/Birc5/Cenpe/Cdca8/Ccnb1/Smc2/Nusap1/Racgap1/Knstrn/Smc4/Esco2/Plk1/Sgo2a/Aurkb/Kif22/Tacc3/Kif2c/Ran/Kif23/Kif4/Ndc80/Incenp/Nuf2/Bub1b/Bub1/Nek2/Rad21/Ncapg	29
GO:0009611	response to wounding	45/429	495/23210	1.11922e-18	9.2425e-16	6.36422e-16	Timp1/Thbs1/Ccl2/Fn1/Hbegf/Cdkn1a/Smoc2/Selp/Lox/Anxa2/Gja1/Cd44/Tnc/Aqp1/Mif/Rtn4/Sdc4/Bax/Pkm/Sdc1/Hif1a/Phldb2/Myh9/Anxa5/AI506816/Aurka/Ezh2/Serpine1/Col1a1/Col3a1/Tnfrsf12a/Mustn1/Anxa1/Serping1/Fgf2/Cd109/Col5a1/Pdgfa/Plec/Cnn2/Hmox1/Neat1/Gas6/Tgfb2/Serpine2	45
GO:0048285	organelle fission	43/429	456/23210	1.75467e-18	1.19629e-15	8.23742e-16	Ereg/Calr/Ube2c/Cdc20/Cks2/Top2a/Birc5/Cenpe/Cdca8/Ccnb1/Tpx2/Mki67/Smc2/Nusap1/Racgap1/Knstrn/Kif20b/Smc4/Ube2s/Aspm/Aurka/Plk1/Kif11/Sgo2a/Aurkb/Kif22/Tacc3/Kif2c/Ran/Kif23/Kif4/Ndc80/Incenp/Nuf2/Bub1b/Bub1/Nek2/Rad21/Ncapg/Mybl1/Mastl/Ranbp1/Cdc25b	43
GO:0098813	nuclear chromosome segregation	33/429	258/23210	2.19974e-18	1.19629e-15	8.23742e-16	Cenpf/Cdc20/Top2a/Birc5/Cenpe/Cdca8/Ccnb1/Smc2/Nusap1/Racgap1/Knstrn/Smc4/Esco2/Plk1/Sgo2a/Aurkb/Knl1/Kif22/Tacc3/Kif2c/Ran/Kif23/Kif4/Ndc80/Incenp/Nuf2/Bub1b/Bub1/Cenpq/Ect2/Nek2/Rad21/Ncapg	33
GO:0000070	mitotic sister chromatid segregation	26/429	146/23210	2.31782e-18	1.19629e-15	8.23742e-16	Cdc20/Birc5/Cenpe/Cdca8/Ccnb1/Smc2/Nusap1/Racgap1/Knstrn/Smc4/Plk1/Aurkb/Kif22/Tacc3/Kif2c/Ran/Kif23/Kif4/Ndc80/Incenp/Nuf2/Bub1b/Bub1/Nek2/Rad21/Ncapg	26
GO:0042060	wound healing	38/429	360/23210	4.26334e-18	1.95593e-15	1.34682e-15	Timp1/Thbs1/Ccl2/Fn1/Hbegf/Cdkn1a/Smoc2/Selp/Lox/Anxa2/Gja1/Cd44/Aqp1/Sdc4/Pkm/Sdc1/Hif1a/Phldb2/Myh9/Anxa5/Ezh2/Serpine1/Col1a1/Col3a1/Tnfrsf12a/Mustn1/Anxa1/Serping1/Fgf2/Cd109/Col5a1/Pdgfa/Plec/Cnn2/Hmox1/Gas6/Tgfb2/Serpine2	38
GO:0030198	extracellular matrix organization	32/429	271/23210	7.8524e-17	3.24226e-14	2.23256e-14	Lum/Tnfrsf11b/Fbln2/Fn1/Scx/Smoc2/Lox/Col5a2/Anxa2/Sulf1/Serpinh1/Mmp14/Phldb2/Prdx4/Eln/Ccn2/Col1a1/Lgals3/Col3a1/Acan/Col1a2/Col15a1/Ccdc80/Vwa1/Col5a1/Hspg2/Col4a2/Qsox1/Postn/Tgfb2/Col18a1/Col4a5	32
GO:0043062	extracellular structure organization	34/429	315/23210	1.32613e-16	4.9778e-14	3.42763e-14	Lum/Tnfrsf11b/Fbln2/Fn1/Scx/Smoc2/Lox/Col5a2/Anxa2/Sdc4/Sulf1/Serpinh1/Mmp14/Sdc1/Phldb2/Prdx4/Eln/Ccn2/Col1a1/Lgals3/Col3a1/Acan/Col1a2/Col15a1/Ccdc80/Vwa1/Col5a1/Hspg2/Col4a2/Qsox1/Postn/Tgfb2/Col18a1/Col4a5	34
GO:0007051	spindle organization	24/429	165/23210	5.62488e-15	1.93543e-12	1.3327e-12	Myh9/Stmn1/Cdc20/Birc5/Cenpe/Ccnb1/Tpx2/Tubb5/Racgap1/Knstrn/Spc25/Aspm/Aurka/Plk1/Kif11/Aurkb/Tacc3/Kif23/Kif4/Ndc80/Nuf2/Cenpw/Nek2/Ranbp1	24
GO:1902850	microtubule cytoskeleton organization involved in mitosis	21/429	130/23210	3.39754e-14	1.07911e-11	7.43058e-12	Stmn1/Cenpa/Cdc20/Birc5/Cenpe/Ccnb1/Tpx2/Nusap1/Racgap1/Spc25/Aurka/Plk1/Kif11/Aurkb/Tacc3/Kif23/Kif4/Ndc80/Nuf2/Sapcd2/Nek2	21
GO:0007346	regulation of mitotic cell cycle	38/429	493/23210	1.24034e-13	3.65811e-11	2.51891e-11	Cdkn1a/Smoc2/Ereg/Timp2/Rps27l/Ccng1/Ube2c/Cenpf/Cks2/Top2a/Birc5/Cdk1/Cenpe/Ccnb1/Tpx2/Mki67/Nusap1/Kif20b/Cks1b/Plk1/Kif11/Aurkb/Tacc3/Ezh2/Ndc80/Incenp/Bub1b/Dbf4/Bub1/Lmnb1/Nek2/Rad21/Clspn/Ranbp1/Anxa1/Iqgap1/Cdc25b/Fhl1	38
GO:0044772	mitotic cell cycle phase transition	32/429	356/23210	1.8525e-13	5.0993e-11	3.51129e-11	Cdkn1a/Inhba/Rps27l/Ccng1/Ube2c/Cenpf/Cks2/Birc5/Cdk1/Cenpe/Ccnb1/Ccna2/Ccnb2/Ube2s/Cdkn2c/Cks1b/Plk1/Aurkb/Tacc3/Ezh2/Ndc80/Cdkn2d/Bub1b/Dbf4/Bub1/Lmnb1/Rad21/Clspn/Mastl/Anxa1/Cdc25b/Fhl1	32
GO:0044770	cell cycle phase transition	33/429	394/23210	5.56293e-13	1.43558e-10	9.88518e-11	Cdkn1a/Inhba/Rps27l/Ccng1/Ube2c/Cenpf/Cks2/Birc5/Cdk1/Cenpe/Ccnb1/Ccna2/Ccnb2/Ube2s/Cdkn2c/Cks1b/Plk1/Aurkb/Tacc3/Ezh2/Ndc80/Cdkn2d/Bub1b/Dbf4/Bub1/Lmnb1/Rad21/Clspn/Mastl/Anxa1/Npm1/Cdc25b/Fhl1	33
GO:0010466	negative regulation of peptidase activity	26/429	242/23210	6.15358e-13	1.4946e-10	1.02915e-10	Timp1/Thbs1/Ptgs2/Ngf/Plaur/Cd44/Pi15/Aqp1/Timp2/Serpinh1/Gapdh/Serpinb6a/Lxn/Birc5/Arl6ip1/Cdkn2d/Cryab/Serpine1/Serpinb6b/Serping1/Cd109/Cstb/Cst3/Timp3/Gas6/Serpine2	26
GO:0007052	mitotic spindle organization	18/429	105/23210	8.1704e-13	1.8742e-10	1.29054e-10	Stmn1/Cdc20/Birc5/Cenpe/Ccnb1/Tpx2/Racgap1/Spc25/Aurka/Plk1/Kif11/Aurkb/Tacc3/Kif23/Kif4/Ndc80/Nuf2/Nek2	18
GO:0031589	cell-substrate adhesion	30/429	339/23210	1.61057e-12	3.37018e-10	2.32064e-10	Spp1/Vcam1/Thbs1/Fbln2/Fn1/Smoc2/Lgals1/Sdc4/Map4k4/Csf1/Mmp14/Cd63/Calr/Phldb2/Serpine1/Ccn2/Col1a1/Col3a1/Tnfrsf12a/Itga5/Ccdc80/Iqgap1/Actn4/Hspg2/S100a10/Postn/Gas6/Itgbl1/Bcam/Cdh13	30
GO:0061041	regulation of wound healing	20/429	141/23210	1.72876e-12	3.37018e-10	2.32064e-10	Thbs1/Ccl2/Hbegf/Cdkn1a/Smoc2/Selp/Anxa2/Gja1/Plpp3/Phldb2/Myh9/Anxa5/Serpine1/Tnfrsf12a/Anxa1/Serping1/Fgf2/Cd109/Pdgfa/Serpine2	20
GO:0052547	regulation of peptidase activity	33/429	411/23210	1.7848e-12	3.37018e-10	2.32064e-10	Timp1/Thbs1/Ptgs2/Ngf/Plaur/Cd44/Pi15/Aqp1/Timp2/Ctsh/Bax/Serpinh1/Rps27l/Dap/Gapdh/Serpinb6a/Lxn/Birc5/Arl6ip1/Cdkn2d/Bok/Cryab/Serpine1/Ccn2/Serpinb6b/Serping1/Cd109/Rcn3/Cstb/Cst3/Timp3/Gas6/Serpine2	33
GO:0000281	mitotic cytokinesis	15/429	69/23210	1.79569e-12	3.37018e-10	2.32064e-10	Stmn1/Cenpa/Birc5/Nusap1/Racgap1/Kif20b/Ckap2/Anln/Plk1/Cep55/Kif20a/Kif23/Kif4/Incenp/Ect2	15
GO:1903034	regulation of response to wounding	22/429	179/23210	2.56023e-12	4.59618e-10	3.16485e-10	Thbs1/Ccl2/Hbegf/Cdkn1a/Smoc2/Selp/Anxa2/Gja1/Mif/Rtn4/Plpp3/Phldb2/Myh9/Anxa5/Serpine1/Tnfrsf12a/Anxa1/Serping1/Fgf2/Cd109/Pdgfa/Serpine2	22
GO:0045787	positive regulation of cell cycle	30/429	349/23210	3.38272e-12	5.81968e-10	4.00733e-10	Cdkn1a/Smoc2/Ereg/Mif/Calr/Ube2c/Birc5/Cdk1/Cenpe/Ccnb1/Nusap1/Racgap1/Kif20b/Aurka/Sgo2a/Aurkb/Ezh2/Kif23/Ndc80/Dbf4/Lmnb1/Ect2/Rad21/Ranbp1/Ccn2/Anxa1/Rassf1/Npm1/Cdc25b/Tgfb2	30
GO:0061448	connective tissue development	27/429	285/23210	4.41274e-12	7.28808e-10	5.01845e-10	Thbs1/Mgp/Scx/Lox/Anxa2/Frzb/Sulf1/Csf1/Serpinh1/Ctsk/Hif1a/Prrx1/Ccn2/Col1a1/Acan/Mustn1/Col6a3/Arid5b/Vwa1/Fgf2/Col5a1/Hspg2/Col6a1/Col6a2/Lmna/Tgfb2/Bgn	27
GO:0051983	regulation of chromosome segregation	17/429	104/23210	7.89594e-12	1.25394e-09	8.63439e-10	Birc5/Cenpe/Ccnb1/Mki67/Racgap1/Knstrn/Plk1/Sgo2a/Aurkb/Tacc3/Kif2c/Ndc80/Bub1b/Bub1/Ect2/Nek2/Rad21	17
GO:0000910	cytokinesis	20/429	157/23210	1.31553e-11	2.01178e-09	1.38528e-09	Myh9/Stmn1/Cenpa/Prc1/Birc5/Nusap1/Racgap1/Kif20b/Ckap2/Anln/Aurka/Plk1/Cep55/Aurkb/Kif20a/Kif23/Kif4/Incenp/Ect2/Cdc25b	20
GO:0061640	cytoskeleton-dependent cytokinesis	16/429	93/23210	1.4581e-11	2.15017e-09	1.48057e-09	Stmn1/Cenpa/Birc5/Nusap1/Racgap1/Kif20b/Ckap2/Anln/Plk1/Cep55/Aurkb/Kif20a/Kif23/Kif4/Incenp/Ect2	16
GO:0045861	negative regulation of proteolysis	29/429	349/23210	1.7962e-11	2.55742e-09	1.76099e-09	Timp1/Thbs1/Ptgs2/Ngf/Plaur/Cd44/Pi15/Aqp1/Timp2/Serpinh1/Gapdh/Serpinb6a/Lxn/Birc5/Pbk/Arl6ip1/Cdkn2d/Cryab/Serpine1/Serpinb6b/Serping1/Cd109/Plat/Cstb/Cst3/Timp3/Gas6/Cd59a/Serpine2	29
GO:0010634	positive regulation of epithelial cell migration	19/429	143/23210	2.03012e-11	2.79412e-09	1.92399e-09	Thbs1/Ptgs2/Hbegf/Smoc2/Aqp1/Rtn4/Plpp3/Ctsh/Map4k4/Calr/Hif1a/Glipr2/Serpine1/Sparc/Anxa1/Anxa3/Fgf2/Hmox1/Tgfb2	19
GO:0045786	negative regulation of cell cycle	33/429	452/23210	2.32847e-11	3.10137e-09	2.13555e-09	Thbs1/Ptgs2/Cdkn1a/Inhba/Timp2/Mif/Rps27l/Calr/Ccng1/Top2a/Birc5/Cdk1/Cenpe/Ccnb1/Cdkn3/Cdkn2c/Aurka/Plk1/Aurkb/Ezh2/Ndc80/Cdkn2d/Gmnn/Bub1b/Bub1/Nek2/Rad21/Clspn/Nupr1/Rassf1/Npm1/Tgfb2/Fhl1	33
GO:0090068	positive regulation of cell cycle process	24/429	249/23210	4.87005e-11	6.28389e-09	4.32697e-09	Cdkn1a/Ereg/Ube2c/Birc5/Cdk1/Cenpe/Ccnb1/Nusap1/Racgap1/Kif20b/Sgo2a/Aurkb/Ezh2/Kif23/Ndc80/Dbf4/Lmnb1/Ect2/Rad21/Ranbp1/Ccn2/Anxa1/Npm1/Cdc25b	24
GO:0051216	cartilage development	22/429	211/23210	6.85654e-11	8.57898e-09	5.90734e-09	Thbs1/Mgp/Scx/Anxa2/Frzb/Sulf1/Serpinh1/Ctsk/Hif1a/Prrx1/Ccn2/Col1a1/Acan/Mustn1/Col6a3/Vwa1/Fgf2/Hspg2/Col6a1/Col6a2/Tgfb2/Bgn	22
GO:0008608	attachment of spindle microtubules to kinetochore	10/429	30/23210	9.05499e-11	1.09965e-08	7.57199e-09	Cenpe/Ccnb1/Racgap1/Knstrn/Knl1/Kif2c/Ndc80/Nuf2/Ect2/Nek2	10
GO:0051783	regulation of nuclear division	21/429	195/23210	1.01735e-10	1.20018e-08	8.26426e-09	Ereg/Calr/Ube2c/Cdc20/Birc5/Cenpe/Ccnb1/Mki67/Nusap1/Kif20b/Plk1/Kif11/Sgo2a/Aurkb/Tacc3/Ndc80/Bub1b/Bub1/Nek2/Rad21/Ranbp1	21
GO:0051346	negative regulation of hydrolase activity	30/429	402/23210	1.14098e-10	1.30864e-08	9.01108e-09	Timp1/Thbs1/Ptgs2/Ngf/Plaur/Cd44/Pi15/Aqp1/Timp2/Serpinh1/Gapdh/Serpinb6a/Lxn/Birc5/Arl6ip1/Knl1/Cdkn2d/Mastl/Cryab/Serpine1/Serpinb6b/Anxa1/Serping1/Cd109/Cstb/Cst3/Timp3/Gas6/Tgfb2/Serpine2	30
GO:0010951	negative regulation of endopeptidase activity	20/429	178/23210	1.3255e-10	1.47919e-08	1.01854e-08	Timp1/Thbs1/Ptgs2/Plaur/Cd44/Aqp1/Timp2/Serpinh1/Gapdh/Serpinb6a/Birc5/Arl6ip1/Cdkn2d/Cryab/Serpine1/Serpinb6b/Serping1/Timp3/Gas6/Serpine2	20
GO:0031099	regeneration	18/429	145/23210	2.1629e-10	2.35016e-08	1.61828e-08	Cxcl12/Cdkn1a/Gja1/Tnc/Bdnf/Mif/Rtn4/Map4k4/Pkm/Prrx1/Cdk1/Aurka/Ezh2/Serpine1/Mustn1/Anxa1/Hmox1/Cebpb	18
GO:0030199	collagen fibril organization	12/429	54/23210	2.32116e-10	2.45745e-08	1.69216e-08	Lum/Scx/Lox/Col5a2/Anxa2/Serpinh1/Col1a1/Col3a1/Acan/Col1a2/Col5a1/Tgfb2	12
GO:0010948	negative regulation of cell cycle process	22/429	226/23210	2.6043e-10	2.68829e-08	1.85111e-08	Cdkn1a/Mif/Rps27l/Calr/Ccng1/Birc5/Cdk1/Cenpe/Ccnb1/Plk1/Aurkb/Ezh2/Ndc80/Cdkn2d/Bub1b/Bub1/Nek2/Rad21/Clspn/Rassf1/Npm1/Fhl1	22
GO:0010810	regulation of cell-substrate adhesion	21/429	211/23210	4.43638e-10	4.46776e-08	3.07642e-08	Spp1/Thbs1/Fbln2/Fn1/Smoc2/Lgals1/Sdc4/Map4k4/Csf1/Mmp14/Calr/Phldb2/Serpine1/Col1a1/Itga5/Ccdc80/Iqgap1/Actn4/S100a10/Postn/Cdh13	21
GO:0045765	regulation of angiogenesis	25/429	307/23210	6.98313e-10	6.86508e-08	4.72718e-08	Thbs1/Ptgs2/Ccl2/Smoc2/Aqp1/Rtn4/Sulf1/Ctsh/Pgk1/Pkm/Hif1a/Runx1/Serpine1/Lgals3/Sparc/Tnfrsf12a/Itga5/Anxa1/Anxa3/Fgf2/Col4a2/Rnh1/Hmox1/Tgfb2/Cd59a	25
GO:1901987	regulation of cell cycle phase transition	24/429	290/23210	1.1139e-09	1.0696e-07	7.36507e-08	Cdkn1a/Rps27l/Ccng1/Ube2c/Cenpf/Birc5/Cdk1/Cenpe/Ccnb1/Plk1/Aurkb/Ezh2/Ndc80/Cdkn2d/Bub1b/Dbf4/Bub1/Lmnb1/Rad21/Clspn/Anxa1/Npm1/Cdc25b/Fhl1	24
GO:0007088	regulation of mitotic nuclear division	18/429	163/23210	1.48755e-09	1.39593e-07	9.61216e-08	Ereg/Ube2c/Birc5/Cenpe/Ccnb1/Mki67/Nusap1/Kif20b/Plk1/Kif11/Aurkb/Tacc3/Ndc80/Bub1b/Bub1/Nek2/Rad21/Ranbp1	18
GO:0032963	collagen metabolic process	15/429	109/23210	1.64032e-09	1.50508e-07	1.03637e-07	Ccl2/Scx/Prdx5/Serpinh1/Mmp14/Ctsk/Hif1a/Serpine1/Ccn2/Col1a1/Col1a2/Col5a1/Rcn3/Ltbp1/Errfi1	15
GO:1901990	regulation of mitotic cell cycle phase transition	22/429	259/23210	3.42958e-09	3.07842e-07	2.11975e-07	Cdkn1a/Rps27l/Ccng1/Ube2c/Cenpf/Birc5/Cdk1/Cenpe/Ccnb1/Plk1/Aurkb/Ezh2/Ndc80/Bub1b/Dbf4/Bub1/Lmnb1/Rad21/Clspn/Anxa1/Cdc25b/Fhl1	22
GO:0032964	collagen biosynthetic process	11/429	54/23210	3.54839e-09	3.1173e-07	2.14652e-07	Ccl2/Scx/Prdx5/Serpinh1/Serpine1/Ccn2/Col1a1/Col5a1/Rcn3/Ltbp1/Errfi1	11
GO:2001233	regulation of apoptotic signaling pathway	28/429	414/23210	4.35374e-09	3.74512e-07	2.57883e-07	Thbs1/Ptgs2/Cxcl12/Clu/Inhba/Plaur/Cd44/Bdnf/Mif/Ctsh/Bax/P4hb/Hif1a/Pdia3/Hmgb2/Cdkn2d/Bub1/Bok/Serpine1/Nupr1/Lgals3/Tnfrsf12a/Hmox1/Gclm/Lmna/Ybx3/Timp3/Tgfb2	28
GO:0052548	regulation of endopeptidase activity	25/429	337/23210	4.73503e-09	3.98999e-07	2.74744e-07	Timp1/Thbs1/Ptgs2/Plaur/Cd44/Aqp1/Timp2/Bax/Serpinh1/Rps27l/Dap/Gapdh/Serpinb6a/Birc5/Arl6ip1/Cdkn2d/Bok/Cryab/Serpine1/Ccn2/Serpinb6b/Serping1/Timp3/Gas6/Serpine2	25
GO:0051302	regulation of cell division	17/429	156/23210	5.21804e-09	4.30905e-07	2.96714e-07	Ereg/Prc1/Racgap1/Kif20b/Aspm/Aurka/Plk1/Aurkb/Kif20a/Kif23/Incenp/Ect2/Lbh/Fgf2/Pdgfa/Cdc25b/Tgfb2	17
GO:0051225	spindle assembly	14/429	102/23210	5.96119e-09	4.77086e-07	3.28513e-07	Cdc20/Birc5/Tpx2/Tubb5/Racgap1/Aspm/Aurka/Plk1/Kif11/Aurkb/Kif23/Kif4/Cenpw/Nek2	14
GO:1901342	regulation of vasculature development	25/429	341/23210	6.00835e-09	4.77086e-07	3.28513e-07	Thbs1/Ptgs2/Ccl2/Smoc2/Aqp1/Rtn4/Sulf1/Ctsh/Pgk1/Pkm/Hif1a/Runx1/Serpine1/Lgals3/Sparc/Tnfrsf12a/Itga5/Anxa1/Anxa3/Fgf2/Col4a2/Rnh1/Hmox1/Tgfb2/Cd59a	25
GO:0048608	reproductive structure development	29/429	449/23210	6.46268e-09	4.98925e-07	3.43551e-07	Vcam1/Ptgs2/Inhba/Gja1/Fst/Ctsl/Plaur/Cd44/Tnc/Ereg/Sulf1/Bax/Hif1a/Pla2g4a/Prdx4/Serpinb6a/Runx1/Hmgb2/Aspm/Serpine1/Nupr1/Serpinb6b/Anxa1/Arid5b/Cebpb/Ybx3/Tgfb2/Htra1/Serpine2	29
GO:0061045	negative regulation of wound healing	12/429	71/23210	6.52505e-09	4.98925e-07	3.43551e-07	Thbs1/Cdkn1a/Anxa2/Gja1/Phldb2/Anxa5/Serpine1/Serping1/Fgf2/Cd109/Pdgfa/Serpine2	12
GO:1901988	negative regulation of cell cycle phase transition	17/429	160/23210	7.67888e-09	5.76474e-07	3.9695e-07	Cdkn1a/Rps27l/Ccng1/Birc5/Cdk1/Cenpe/Ccnb1/Plk1/Aurkb/Ezh2/Ndc80/Cdkn2d/Bub1b/Bub1/Rad21/Clspn/Fhl1	17
GO:0061458	reproductive system development	29/429	453/23210	7.87595e-09	5.80711e-07	3.99867e-07	Vcam1/Ptgs2/Inhba/Gja1/Fst/Ctsl/Plaur/Cd44/Tnc/Ereg/Sulf1/Bax/Hif1a/Pla2g4a/Prdx4/Serpinb6a/Runx1/Hmgb2/Aspm/Serpine1/Nupr1/Serpinb6b/Anxa1/Arid5b/Cebpb/Ybx3/Tgfb2/Htra1/Serpine2	29
GO:0010632	regulation of epithelial cell migration	20/429	225/23210	8.23735e-09	5.96702e-07	4.10879e-07	Thbs1/Ptgs2/Hbegf/Smoc2/Aqp1/Rtn4/Plpp3/Ctsh/Map4k4/Cd63/Calr/Hif1a/Glipr2/Serpine1/Sparc/Anxa1/Anxa3/Fgf2/Hmox1/Tgfb2	20
GO:1903035	negative regulation of response to wounding	13/429	88/23210	8.38257e-09	5.96752e-07	4.10913e-07	Thbs1/Cdkn1a/Anxa2/Gja1/Rtn4/Phldb2/Anxa5/Serpine1/Serping1/Fgf2/Cd109/Pdgfa/Serpine2	13
GO:0060326	cell chemotaxis	23/429	299/23210	1.00088e-08	6.93552e-07	4.77568e-07	Spp1/Vcam1/Thbs1/Cxcl1/Ccl2/Cxcl12/Cxcl2/Hbegf/Smoc2/Lox/Mif/Cxcl16/Csf1/Calr/Rps19/Rpl13a/Hmgb2/Serpine1/Lgals3/Anxa1/Fgf2/Nbl1/Gas6	23
GO:1901991	negative regulation of mitotic cell cycle phase transition	16/429	143/23210	1.00783e-08	6.93552e-07	4.77568e-07	Cdkn1a/Rps27l/Ccng1/Birc5/Cdk1/Cenpe/Ccnb1/Plk1/Aurkb/Ezh2/Ndc80/Bub1b/Bub1/Rad21/Clspn/Fhl1	16
GO:0001667	ameboidal-type cell migration	27/429	406/23210	1.18068e-08	7.99186e-07	5.50306e-07	Timp1/Thbs1/Ptgs2/Cxcl12/Fn1/Hbegf/Smoc2/Aqp1/Rtn4/Sdc4/Ctsh/Map4k4/Cd63/Calr/Hif1a/Myh9/Glipr2/Anln/Serpine1/Sparc/Anxa1/Anxa3/Arid5b/Fgf2/Hmox1/Tgfb2/Cdh13	27
GO:0044839	cell cycle G2/M phase transition	15/429	127/23210	1.39255e-08	9.27394e-07	6.38587e-07	Cdkn1a/Ccng1/Cenpf/Birc5/Cdk1/Ccnb1/Ccna2/Plk1/Lmnb1/Rad21/Clspn/Mastl/Npm1/Cdc25b/Fhl1	15
GO:0010631	epithelial cell migration	22/429	280/23210	1.43324e-08	9.39343e-07	6.46815e-07	Thbs1/Ptgs2/Hbegf/Smoc2/Aqp1/Rtn4/Ctsh/Map4k4/Cd63/Calr/Hif1a/Myh9/Glipr2/Anln/Serpine1/Sparc/Anxa1/Anxa3/Fgf2/Hmox1/Tgfb2/Cdh13	22
GO:0000086	G2/M transition of mitotic cell cycle	14/429	110/23210	1.61059e-08	1.03567e-06	7.13143e-07	Cdkn1a/Ccng1/Cenpf/Birc5/Cdk1/Ccnb1/Ccna2/Plk1/Lmnb1/Rad21/Clspn/Mastl/Cdc25b/Fhl1	14
GO:0090132	epithelium migration	22/429	282/23210	1.63038e-08	1.03567e-06	7.13143e-07	Thbs1/Ptgs2/Hbegf/Smoc2/Aqp1/Rtn4/Ctsh/Map4k4/Cd63/Calr/Hif1a/Myh9/Glipr2/Anln/Serpine1/Sparc/Anxa1/Anxa3/Fgf2/Hmox1/Tgfb2/Cdh13	22
GO:0090130	tissue migration	22/429	284/23210	1.85242e-08	1.15888e-06	7.97987e-07	Thbs1/Ptgs2/Hbegf/Smoc2/Aqp1/Rtn4/Ctsh/Map4k4/Cd63/Calr/Hif1a/Myh9/Glipr2/Anln/Serpine1/Sparc/Anxa1/Anxa3/Fgf2/Hmox1/Tgfb2/Cdh13	22
GO:0032506	cytokinetic process	9/429	38/23210	2.34825e-08	1.44716e-06	9.96486e-07	Myh9/Racgap1/Kif20b/Anln/Cep55/Aurkb/Kif20a/Kif23/Ect2	9
GO:0051988	regulation of attachment of spindle microtubules to kinetochore	6/429	12/23210	3.23883e-08	1.95175e-06	1.34394e-06	Cenpe/Ccnb1/Racgap1/Knstrn/Ect2/Nek2	6
GO:1903046	meiotic cell cycle process	18/429	198/23210	3.26158e-08	1.95175e-06	1.34394e-06	Ereg/Calr/Myh9/Cdc20/Cks2/Top2a/Smc2/Smc4/Aspm/Aurka/Plk1/Sgo2a/Nuf2/Bub1b/Bub1/Mybl1/Mastl/Cdc25b	18
GO:0140013	meiotic nuclear division	17/429	179/23210	4.13536e-08	2.43927e-06	1.67964e-06	Ereg/Calr/Cdc20/Cks2/Top2a/Smc2/Smc4/Aspm/Aurka/Plk1/Sgo2a/Nuf2/Bub1b/Bub1/Mybl1/Mastl/Cdc25b	17
GO:0051383	kinetochore organization	7/429	20/23210	4.42044e-08	2.57071e-06	1.77014e-06	Cenpa/Cenpe/Smc2/Smc4/Ndc80/Nuf2/Cenpw	7
GO:0031577	spindle checkpoint	9/429	41/23210	4.80514e-08	2.71787e-06	1.87148e-06	Birc5/Cenpe/Ccnb1/Aurka/Plk1/Aurkb/Ndc80/Bub1b/Bub1	9
GO:0045841	negative regulation of mitotic metaphase/anaphase transition	9/429	41/23210	4.80514e-08	2.71787e-06	1.87148e-06	Birc5/Cenpe/Ccnb1/Plk1/Aurkb/Ndc80/Bub1b/Bub1/Rad21	9
GO:0007160	cell-matrix adhesion	18/429	204/23210	5.16753e-08	2.88334e-06	1.98542e-06	Vcam1/Thbs1/Fn1/Sdc4/Map4k4/Csf1/Mmp14/Cd63/Phldb2/Serpine1/Ccn2/Col3a1/Iqgap1/S100a10/Postn/Itgbl1/Bcam/Cdh13	18
GO:0048146	positive regulation of fibroblast proliferation	11/429	69/23210	5.27189e-08	2.90235e-06	1.99851e-06	Fn1/Cdkn1a/Anxa2/Ereg/Aqp1/Mif/Ccnb1/Ccna2/Serpine1/Pdgfa/Gas6	11
GO:2000816	negative regulation of mitotic sister chromatid separation	9/429	42/23210	6.01643e-08	3.23271e-06	2.22599e-06	Birc5/Cenpe/Ccnb1/Plk1/Aurkb/Ndc80/Bub1b/Bub1/Rad21	9
GO:0045785	positive regulation of cell adhesion	26/429	411/23210	6.02854e-08	3.23271e-06	2.22599e-06	Spp1/Vcam1/Thbs1/Ccl2/Cxcl12/Fbln2/Fn1/Smoc2/Selp/Cd44/Lgals1/Plpp3/Sdc4/Map4k4/Csf1/Cd63/Calr/Runx1/Itga5/Anxa1/Ccdc80/Iqgap1/S100a10/Hsp90aa1/Tgfb2/Cdh13	26
GO:1902100	negative regulation of metaphase/anaphase transition of cell cycle	9/429	43/23210	7.4856e-08	3.96257e-06	2.72856e-06	Birc5/Cenpe/Ccnb1/Plk1/Aurkb/Ndc80/Bub1b/Bub1/Rad21	9
GO:0007091	metaphase/anaphase transition of mitotic cell cycle	10/429	57/23210	8.33664e-08	4.30275e-06	2.9628e-06	Birc5/Cenpe/Ccnb1/Plk1/Aurkb/Tacc3/Ndc80/Bub1b/Bub1/Rad21	10
GO:0090307	mitotic spindle assembly	10/429	57/23210	8.33664e-08	4.30275e-06	2.9628e-06	Cdc20/Birc5/Tpx2/Racgap1/Plk1/Kif11/Aurkb/Kif23/Kif4/Nek2	10
GO:0071897	DNA biosynthetic process	16/429	167/23210	9.16545e-08	4.6055e-06	3.17127e-06	Cdkn1a/Smoc2/Lox/Gja1/Nhp2/Pclaf/Tk1/Aurkb/Lig1/Pcna/Cdkn2d/Nek2/Ccn2/Fgf2/Hsp90aa1/Npm1	16
GO:0048145	regulation of fibroblast proliferation	13/429	107/23210	9.20586e-08	4.6055e-06	3.17127e-06	Fn1/Cdkn1a/Anxa2/Ereg/Aqp1/Mif/Bax/Ccnb1/Ccna2/Serpine1/Nupr1/Pdgfa/Gas6	13
GO:1905819	negative regulation of chromosome separation	9/429	44/23210	9.25785e-08	4.6055e-06	3.17127e-06	Birc5/Cenpe/Ccnb1/Plk1/Aurkb/Ndc80/Bub1b/Bub1/Rad21	9
GO:0071459	protein localization to chromosome, centromeric region	7/429	22/23210	9.41884e-08	4.62981e-06	3.188e-06	Cenpa/Cdk1/Aurkb/Knl1/Ndc80/Bub1b/Cenpq	7
GO:0010965	regulation of mitotic sister chromatid separation	10/429	58/23210	9.90889e-08	4.81339e-06	3.31442e-06	Birc5/Cenpe/Ccnb1/Plk1/Aurkb/Tacc3/Ndc80/Bub1b/Bub1/Rad21	10
GO:0010811	positive regulation of cell-substrate adhesion	14/429	127/23210	1.02118e-07	4.90285e-06	3.37602e-06	Spp1/Thbs1/Fbln2/Fn1/Smoc2/Sdc4/Map4k4/Csf1/Calr/Itga5/Ccdc80/Iqgap1/S100a10/Cdh13	14
GO:0050900	leukocyte migration	23/429	340/23210	1.0685e-07	5.02995e-06	3.46353e-06	Spp1/Vcam1/Thbs1/Cxcl1/Ccl2/Cxcl12/Cxcl2/Selp/Mif/Rtn4/Cxcl16/Csf1/Mmp14/Calr/Rps19/Rpl13a/Serpine1/Lgals3/Anxa1/Msn/Nbl1/Gas6/Cd200	23
GO:0008406	gonad development	18/429	214/23210	1.07202e-07	5.02995e-06	3.46353e-06	Inhba/Gja1/Fst/Ereg/Bax/Pla2g4a/Prdx4/Serpinb6a/Runx1/Hmgb2/Aspm/Serpine1/Nupr1/Serpinb6b/Arid5b/Cebpb/Ybx3/Tgfb2	18
GO:0051321	meiotic cell cycle	22/429	314/23210	1.1015e-07	5.11023e-06	3.51881e-06	Ereg/Calr/Myh9/Cdc20/Cks2/Top2a/Mki67/Smc2/Smc4/Aspm/Aurka/Plk1/Sgo2a/Nuf2/Bub1b/Bub1/Nek2/Rad21/H2afx/Mybl1/Mastl/Cdc25b	22
GO:0033048	negative regulation of mitotic sister chromatid segregation	9/429	45/23210	1.13847e-07	5.21453e-06	3.59064e-06	Birc5/Cenpe/Ccnb1/Plk1/Aurkb/Ndc80/Bub1b/Bub1/Rad21	9
GO:0048144	fibroblast proliferation	13/429	109/23210	1.14924e-07	5.21453e-06	3.59064e-06	Fn1/Cdkn1a/Anxa2/Ereg/Aqp1/Mif/Bax/Ccnb1/Ccna2/Serpine1/Nupr1/Pdgfa/Gas6	13
GO:0050673	epithelial cell proliferation	26/429	425/23210	1.16723e-07	5.23857e-06	3.60719e-06	Thbs1/Ccl2/Cxcl12/Gja1/Fst/Ctsl/Ereg/Nme1/Rtn4/Sulf1/Bax/Pold4/Birc5/Mki67/Hmgb2/Nupr1/Sparc/Fgf2/Cd109/Hmox1/Errfi1/Cebpb/Npm1/Tgfb2/Htra1/Cdh13	26
GO:0007093	mitotic cell cycle checkpoint	14/429	130/23210	1.37075e-07	6.02116e-06	4.14607e-06	Cdkn1a/Rps27l/Ccng1/Top2a/Birc5/Cdk1/Cenpe/Ccnb1/Plk1/Aurkb/Ndc80/Bub1b/Bub1/Clspn	14
GO:0097193	intrinsic apoptotic signaling pathway	21/429	292/23210	1.38534e-07	6.02116e-06	4.14607e-06	Ptgs2/Cxcl12/Clu/Cdkn1a/Plaur/Phlda3/Cd44/Mif/Bax/Rps27l/P4hb/Hif1a/Cdkn2d/Bub1/Bok/Melk/Nupr1/Hmox1/Cebpb/Atf4/Ybx3	21
GO:0044784	metaphase/anaphase transition of cell cycle	10/429	60/23210	1.38535e-07	6.02116e-06	4.14607e-06	Birc5/Cenpe/Ccnb1/Plk1/Aurkb/Tacc3/Ndc80/Bub1b/Bub1/Rad21	10
GO:0045137	development of primary sexual characteristics	18/429	218/23210	1.41799e-07	6.09885e-06	4.19956e-06	Inhba/Gja1/Fst/Ereg/Bax/Pla2g4a/Prdx4/Serpinb6a/Runx1/Hmgb2/Aspm/Serpine1/Nupr1/Serpinb6b/Arid5b/Cebpb/Ybx3/Tgfb2	18
GO:0060350	endochondral bone morphogenesis	11/429	76/23210	1.47423e-07	6.27535e-06	4.3211e-06	Thbs1/Scx/Anxa2/Serpinh1/Mmp14/Col1a1/Col6a3/Vwa1/Hspg2/Col6a1/Col6a2	11
GO:0006260	DNA replication	19/429	243/23210	1.50596e-07	6.34501e-06	4.36906e-06	Ereg/Pold4/Rbms1/Cdk1/Pclaf/Ccna2/Rrm2/Esco2/Lig1/Pcna/Gmnn/Nucks1/Mcm3/Dbf4/Rrm1/Gins2/Mcm7/Npm1/Cst3	19
GO:0033046	negative regulation of sister chromatid segregation	9/429	47/23210	1.69432e-07	7.0665e-06	4.86587e-06	Birc5/Cenpe/Ccnb1/Plk1/Aurkb/Ndc80/Bub1b/Bub1/Rad21	9
GO:0051306	mitotic sister chromatid separation	10/429	62/23210	1.91165e-07	7.89319e-06	5.43511e-06	Birc5/Cenpe/Ccnb1/Plk1/Aurkb/Tacc3/Ndc80/Bub1b/Bub1/Rad21	10
GO:0032465	regulation of cytokinesis	11/429	79/23210	2.21349e-07	8.96028e-06	6.1699e-06	Prc1/Racgap1/Kif20b/Aurka/Plk1/Aurkb/Kif20a/Kif23/Incenp/Ect2/Cdc25b	11
GO:0051781	positive regulation of cell division	11/429	79/23210	2.21349e-07	8.96028e-06	6.1699e-06	Ereg/Racgap1/Kif20b/Aurkb/Kif23/Ect2/Lbh/Fgf2/Pdgfa/Cdc25b/Tgfb2	11
GO:0045454	cell redox homeostasis	10/429	63/23210	2.23524e-07	8.96048e-06	6.17003e-06	Glrx/Prdx5/Pdia6/P4hb/Txndc5/Pdia3/Prdx4/Sh3bgrl3/Txn1/Qsox1	10
GO:0031100	animal organ regeneration	7/429	25/23210	2.53052e-07	1.00467e-05	6.91795e-06	Cxcl12/Pkm/Cdk1/Aurka/Ezh2/Hmox1/Cebpb	7
GO:1905818	regulation of chromosome separation	10/429	64/23210	2.60593e-07	1.02475e-05	7.05625e-06	Birc5/Cenpe/Ccnb1/Plk1/Aurkb/Tacc3/Ndc80/Bub1b/Bub1/Rad21	10
GO:0051985	negative regulation of chromosome segregation	9/429	50/23210	2.96624e-07	1.15544e-05	7.95613e-06	Birc5/Cenpe/Ccnb1/Plk1/Aurkb/Ndc80/Bub1b/Bub1/Rad21	9
GO:0007094	mitotic spindle assembly checkpoint	8/429	37/23210	3.08071e-07	1.1778e-05	8.11013e-06	Birc5/Cenpe/Ccnb1/Plk1/Aurkb/Ndc80/Bub1b/Bub1	8
GO:0071173	spindle assembly checkpoint	8/429	37/23210	3.08071e-07	1.1778e-05	8.11013e-06	Birc5/Cenpe/Ccnb1/Plk1/Aurkb/Ndc80/Bub1b/Bub1	8
GO:0060348	bone development	18/429	231/23210	3.36748e-07	1.26403e-05	8.70389e-06	Thbs1/Scx/Lox/Anxa2/Gja1/Sulf1/Serpinh1/Mmp14/Fbn1/Col1a1/Sparc/Col6a3/Vwa1/Pdgfa/Hspg2/Col6a1/Col6a2/Bgn	18
GO:2001234	negative regulation of apoptotic signaling pathway	18/429	231/23210	3.36748e-07	1.26403e-05	8.70389e-06	Ptgs2/Cxcl12/Clu/Plaur/Cd44/Bdnf/Mif/Bax/Hif1a/Hmgb2/Cdkn2d/Bok/Serpine1/Lgals3/Hmox1/Gclm/Lmna/Ybx3	18
GO:0097529	myeloid leukocyte migration	17/429	207/23210	3.40341e-07	1.26601e-05	8.7175e-06	Spp1/Thbs1/Cxcl1/Ccl2/Cxcl12/Cxcl2/Mif/Rtn4/Csf1/Mmp14/Rps19/Rpl13a/Serpine1/Lgals3/Anxa1/Nbl1/Cd200	17
GO:0033045	regulation of sister chromatid segregation	11/429	83/23210	3.70043e-07	1.3642e-05	9.39368e-06	Birc5/Cenpe/Ccnb1/Plk1/Sgo2a/Aurkb/Tacc3/Ndc80/Bub1b/Bub1/Rad21	11
GO:0045766	positive regulation of angiogenesis	16/429	185/23210	3.75147e-07	1.37078e-05	9.43896e-06	Thbs1/Ptgs2/Smoc2/Aqp1/Rtn4/Ctsh/Pkm/Hif1a/Runx1/Serpine1/Lgals3/Itga5/Anxa1/Anxa3/Fgf2/Hmox1	16
GO:0045930	negative regulation of mitotic cell cycle	18/429	233/23210	3.8251e-07	1.38543e-05	9.5398e-06	Cdkn1a/Timp2/Rps27l/Ccng1/Top2a/Birc5/Cdk1/Cenpe/Ccnb1/Plk1/Aurkb/Ezh2/Ndc80/Bub1b/Bub1/Rad21/Clspn/Fhl1	18
GO:0060351	cartilage development involved in endochondral bone morphogenesis	9/429	52/23210	4.21577e-07	1.51364e-05	1.04227e-05	Thbs1/Anxa2/Serpinh1/Col1a1/Col6a3/Vwa1/Hspg2/Col6a1/Col6a2	9
GO:0030595	leukocyte chemotaxis	17/429	211/23210	4.46341e-07	1.58874e-05	1.09398e-05	Spp1/Thbs1/Cxcl1/Ccl2/Cxcl12/Cxcl2/Mif/Cxcl16/Csf1/Calr/Rps19/Rpl13a/Serpine1/Lgals3/Anxa1/Nbl1/Gas6	17
GO:0034502	protein localization to chromosome	11/429	85/23210	4.73177e-07	1.66314e-05	1.14521e-05	Cenpa/Cdk1/Esco2/Plk1/Aurkb/Knl1/Ezh2/Ndc80/Bub1b/Cenpq/Rad21	11
GO:0071174	mitotic spindle checkpoint	8/429	39/23210	4.75297e-07	1.66314e-05	1.14521e-05	Birc5/Cenpe/Ccnb1/Plk1/Aurkb/Ndc80/Bub1b/Bub1	8
GO:0045931	positive regulation of mitotic cell cycle	15/429	166/23210	4.9477e-07	1.71673e-05	1.18211e-05	Smoc2/Ereg/Ube2c/Birc5/Cdk1/Cenpe/Ccnb1/Nusap1/Kif20b/Ndc80/Dbf4/Lmnb1/Ranbp1/Anxa1/Cdc25b	15
GO:0030071	regulation of mitotic metaphase/anaphase transition	9/429	53/23210	4.99584e-07	1.71898e-05	1.18366e-05	Birc5/Cenpe/Ccnb1/Plk1/Aurkb/Ndc80/Bub1b/Bub1/Rad21	9
GO:0033047	regulation of mitotic sister chromatid segregation	10/429	69/23210	5.38792e-07	1.83857e-05	1.26601e-05	Birc5/Cenpe/Ccnb1/Plk1/Aurkb/Tacc3/Ndc80/Bub1b/Bub1/Rad21	10
GO:0001558	regulation of cell growth	25/429	431/23210	5.52926e-07	1.87134e-05	1.28857e-05	Cxcl12/Fn1/Hbegf/Cdkn1a/Inhba/Ngf/Gja1/Cd44/Bdnf/Rtn4/Fdps/Frzb/Cxcl16/Mmp14/Mtpn/Il3ra/Cdkn2c/Cdkn2d/Cryab/Tnfrsf12a/Olfm1/Npm1/Tgfb2/Fhl1/Serpine2	25
GO:0045839	negative regulation of mitotic nuclear division	9/429	55/23210	6.93769e-07	2.32892e-05	1.60365e-05	Birc5/Cenpe/Ccnb1/Plk1/Aurkb/Ndc80/Bub1b/Bub1/Rad21	9
GO:0048732	gland development	26/429	467/23210	7.13038e-07	2.3743e-05	1.6349e-05	Gja1/Plaur/Cd44/Tnc/Nme1/Rtn4/Frzb/Sulf1/Bax/Csf1/Pkm/Hif1a/Runx1/Mki67/Ccnb2/Aurka/Ezh2/Anxa1/Msn/Lbh/Arid5b/Fgf2/Pdgfa/Hmox1/Cebpb/Serpine2	26
GO:1902099	regulation of metaphase/anaphase transition of cell cycle	9/429	56/23210	8.13237e-07	2.66496e-05	1.83505e-05	Birc5/Cenpe/Ccnb1/Plk1/Aurkb/Ndc80/Bub1b/Bub1/Rad21	9
GO:1905517	macrophage migration	9/429	56/23210	8.13237e-07	2.66496e-05	1.83505e-05	Thbs1/Ccl2/Mif/Rtn4/Csf1/Mmp14/Rpl13a/Lgals3/Cd200	9
GO:1903036	positive regulation of response to wounding	10/429	73/23210	9.21839e-07	2.99707e-05	2.06373e-05	Thbs1/Ccl2/Hbegf/Smoc2/Selp/Mif/Rtn4/Plpp3/Serpine1/Anxa1	10
GO:0051310	metaphase plate congression	9/429	57/23210	9.50088e-07	3.06478e-05	2.11035e-05	Cenpf/Cenpe/Cdca8/Ccnb1/Kif22/Kif2c/Ndc80/Nuf2/Cenpq	9
GO:0050678	regulation of epithelial cell proliferation	22/429	358/23210	1.02914e-06	3.29404e-05	2.26822e-05	Thbs1/Ccl2/Cxcl12/Gja1/Ctsl/Nme1/Rtn4/Sulf1/Bax/Pold4/Birc5/Hmgb2/Nupr1/Sparc/Fgf2/Cd109/Hmox1/Errfi1/Npm1/Tgfb2/Htra1/Cdh13	22
GO:0008630	intrinsic apoptotic signaling pathway in response to DNA damage	12/429	112/23210	1.13797e-06	3.59791e-05	2.47746e-05	Cxcl12/Clu/Cdkn1a/Phlda3/Cd44/Mif/Bax/Rps27l/Cdkn2d/Bok/Nupr1/Hmox1	12
GO:0002685	regulation of leukocyte migration	16/429	201/23210	1.1415e-06	3.59791e-05	2.47746e-05	Thbs1/Ccl2/Cxcl12/Selp/Mif/Rtn4/Csf1/Mmp14/Calr/Serpine1/Lgals3/Anxa1/Msn/Nbl1/Gas6/Cd200	16
GO:0051303	establishment of chromosome localization	10/429	75/23210	1.19008e-06	3.72262e-05	2.56333e-05	Cenpf/Birc5/Cenpe/Cdca8/Ccnb1/Kif22/Kif2c/Ndc80/Nuf2/Cenpq	10
GO:0000075	cell cycle checkpoint	15/429	178/23210	1.20586e-06	3.74359e-05	2.57777e-05	Cdkn1a/Rps27l/Ccng1/Top2a/Birc5/Cdk1/Cenpe/Ccnb1/Aurka/Plk1/Aurkb/Ndc80/Bub1b/Bub1/Clspn	15
GO:1902749	regulation of cell cycle G2/M phase transition	11/429	94/23210	1.31948e-06	4.06577e-05	2.79962e-05	Ccng1/Cenpf/Cdk1/Ccnb1/Plk1/Lmnb1/Rad21/Clspn/Npm1/Cdc25b/Fhl1	11
GO:0050000	chromosome localization	10/429	76/23210	1.34806e-06	4.12308e-05	2.83908e-05	Cenpf/Birc5/Cenpe/Cdca8/Ccnb1/Kif22/Kif2c/Ndc80/Nuf2/Cenpq	10
GO:0032102	negative regulation of response to external stimulus	21/429	336/23210	1.38399e-06	4.15445e-05	2.86068e-05	Thbs1/Cdkn1a/Anxa2/Gja1/Cd44/Mif/Rtn4/Rps19/Phldb2/Anxa5/Pbk/Serpine1/Serping1/Fgf2/Cd109/Pdgfa/Nbl1/Cd200/Htra1/Serpine2/Rora	21
GO:0071560	cellular response to transforming growth factor beta stimulus	16/429	204/23210	1.3885e-06	4.15445e-05	2.86068e-05	Thbs1/Ccl2/Scx/Lox/Fbn1/Runx1/Serpine1/Col3a1/Col1a2/Cd109/Ltbp1/Col4a2/Tgfb2/Htra1/Pmepa1/Htra3	16
GO:1904018	positive regulation of vasculature development	16/429	204/23210	1.3885e-06	4.15445e-05	2.86068e-05	Thbs1/Ptgs2/Smoc2/Aqp1/Rtn4/Ctsh/Pkm/Hif1a/Runx1/Serpine1/Lgals3/Itga5/Anxa1/Anxa3/Fgf2/Hmox1	16
GO:0051304	chromosome separation	11/429	95/23210	1.46781e-06	4.36013e-05	3.00231e-05	Top2a/Birc5/Cenpe/Ccnb1/Plk1/Aurkb/Tacc3/Ndc80/Bub1b/Bub1/Rad21	11
GO:1901989	positive regulation of cell cycle phase transition	11/429	96/23210	1.63059e-06	4.80907e-05	3.31144e-05	Ube2c/Birc5/Cdk1/Cenpe/Ccnb1/Ezh2/Dbf4/Lmnb1/Anxa1/Npm1/Cdc25b	11
GO:0071559	response to transforming growth factor beta	16/429	208/23210	1.79252e-06	5.24916e-05	3.61448e-05	Thbs1/Ccl2/Scx/Lox/Fbn1/Runx1/Serpine1/Col3a1/Col1a2/Cd109/Ltbp1/Col4a2/Tgfb2/Htra1/Pmepa1/Htra3	16
GO:0010595	positive regulation of endothelial cell migration	11/429	97/23210	1.80901e-06	5.26013e-05	3.62204e-05	Thbs1/Ptgs2/Smoc2/Plpp3/Calr/Hif1a/Sparc/Anxa1/Anxa3/Fgf2/Hmox1	11
GO:0006979	response to oxidative stress	23/429	400/23210	1.82529e-06	5.27036e-05	3.62908e-05	Thbs1/Lcn2/Ptgs2/Rcan1/Glrx/Prdx5/Aqp1/Gpx7/P4hb/Hif1a/Prdx4/Gpx8/Ezh2/Lig1/Txn1/Ect2/Melk/Cryab/Anxa1/Hmox1/Gclm/Atf4/Cst3	23
GO:0010639	negative regulation of organelle organization	23/429	403/23210	2.07029e-06	5.89534e-05	4.05943e-05	Tmsb10/Capg/H1f0/Phldb2/Mtpn/Stmn1/Top2a/Birc5/Cenpe/Ccnb1/Ckap2/Plk1/Aurkb/Ndc80/Atad2/Bub1b/Bub1/Bok/Nek2/Rad21/Nupr1/Lmna/Npm1	23
GO:0051098	regulation of binding	23/429	403/23210	2.07029e-06	5.89534e-05	4.05943e-05	Lox/Ngf/Anxa2/Plaur/Bdnf/Nme1/Bax/Eno1/H1f0/Stmn1/Hmgb2/Aurka/Plk1/Aurkb/Ran/Dut/Txn1/Nucks1/Nek2/Lgals3/Hmox1/S100a10/Tgfb2	23
GO:0030261	chromosome condensation	8/429	47/23210	2.1347e-06	6.0371e-05	4.15704e-05	H1f0/Top2a/Cdk1/Ccnb1/Smc2/Nusap1/Smc4/Ncapg	8
GO:0043154	negative regulation of cysteine-type endopeptidase activity involved in apoptotic process	10/429	80/23210	2.17742e-06	6.11604e-05	4.2114e-05	Thbs1/Ptgs2/Plaur/Cd44/Aqp1/Birc5/Arl6ip1/Cdkn2d/Cryab/Gas6	10
GO:0034976	response to endoplasmic reticulum stress	17/429	237/23210	2.23761e-06	6.24262e-05	4.29856e-05	Thbs1/Clu/Hsp90b1/Manf/Bax/Pdia6/P4hb/Sec61b/Calr/Pdia3/Dnajc3/Bok/Nupr1/H13/Rcn3/Cebpb/Atf4	17
GO:0002062	chondrocyte differentiation	12/429	120/23210	2.37839e-06	6.59085e-05	4.53835e-05	Scx/Anxa2/Sulf1/Serpinh1/Ccn2/Acan/Mustn1/Col6a3/Vwa1/Hspg2/Col6a1/Col6a2	12
GO:0071634	regulation of transforming growth factor beta production	7/429	34/23210	2.45301e-06	6.75233e-05	4.64954e-05	Thbs1/Lum/Ptgs2/Hif1a/Ltbp1/Tgfb2/Cd200	7
GO:0007143	female meiotic nuclear division	7/429	35/23210	3.01777e-06	8.25191e-05	5.68212e-05	Ereg/Top2a/Aurka/Plk1/Sgo2a/Mastl/Cdc25b	7
GO:0007292	female gamete generation	13/429	145/23210	3.1161e-06	8.46472e-05	5.82866e-05	Ptgs2/Inhba/Ereg/Pla2g4a/Top2a/Ccnb1/Aspm/Aurka/Plk1/Sgo2a/Mastl/Plat/Cdc25b	13
GO:0009141	nucleoside triphosphate metabolic process	19/429	298/23210	3.29035e-06	8.87966e-05	6.11438e-05	Bdnf/Nme1/Mif/Ldha/Pgk1/Cox4i2/Pkm/Tpi1/Hif1a/Uqcc2/Gapdh/Pgam1/Cdk1/Ccnb1/Ran/Dut/Nupr1/Atp1b1/Zbtb20	19
GO:2001242	regulation of intrinsic apoptotic signaling pathway	14/429	169/23210	3.33855e-06	8.95121e-05	6.16364e-05	Ptgs2/Cxcl12/Clu/Plaur/Cd44/Mif/Bax/P4hb/Hif1a/Cdkn2d/Bub1/Bok/Nupr1/Ybx3	14
GO:0009205	purine ribonucleoside triphosphate metabolic process	18/429	272/23210	3.54656e-06	9.44757e-05	6.50543e-05	Bdnf/Nme1/Mif/Ldha/Pgk1/Cox4i2/Pkm/Tpi1/Hif1a/Uqcc2/Gapdh/Pgam1/Cdk1/Ccnb1/Ran/Nupr1/Atp1b1/Zbtb20	18
GO:0071604	transforming growth factor beta production	7/429	36/23210	3.68697e-06	9.75864e-05	6.71963e-05	Thbs1/Lum/Ptgs2/Hif1a/Ltbp1/Tgfb2/Cd200	7
GO:0051784	negative regulation of nuclear division	9/429	67/23210	3.83615e-06	0.000100888	6.947e-05	Birc5/Cenpe/Ccnb1/Plk1/Aurkb/Ndc80/Bub1b/Bub1/Rad21	9
GO:0009199	ribonucleoside triphosphate metabolic process	18/429	276/23210	4.34871e-06	0.000113645	7.82537e-05	Bdnf/Nme1/Mif/Ldha/Pgk1/Cox4i2/Pkm/Tpi1/Hif1a/Uqcc2/Gapdh/Pgam1/Cdk1/Ccnb1/Ran/Nupr1/Atp1b1/Zbtb20	18
GO:2000117	negative regulation of cysteine-type endopeptidase activity	10/429	87/23210	4.71646e-06	0.00012248	8.43374e-05	Thbs1/Ptgs2/Plaur/Cd44/Aqp1/Birc5/Arl6ip1/Cdkn2d/Cryab/Gas6	10
GO:0031639	plasminogen activation	6/429	25/23210	5.06223e-06	0.000130637	8.99545e-05	Thbs1/Anxa2/Pgk1/Serpine1/Plat/Serpine2	6
GO:0043281	regulation of cysteine-type endopeptidase activity involved in apoptotic process	15/429	201/23210	5.45065e-06	0.000139787	9.6255e-05	Thbs1/Ptgs2/Plaur/Cd44/Aqp1/Bax/Rps27l/Dap/Birc5/Arl6ip1/Cdkn2d/Bok/Cryab/Ccn2/Gas6	15
GO:0009144	purine nucleoside triphosphate metabolic process	18/429	281/23210	5.57961e-06	0.000142211	9.79242e-05	Bdnf/Nme1/Mif/Ldha/Pgk1/Cox4i2/Pkm/Tpi1/Hif1a/Uqcc2/Gapdh/Pgam1/Cdk1/Ccnb1/Ran/Nupr1/Atp1b1/Zbtb20	18
GO:0097191	extrinsic apoptotic signaling pathway	16/429	229/23210	6.20582e-06	0.000157202	0.000108246	Thbs1/Lcn2/Inhba/Ngf/Bax/Pdia3/Hmgb2/Bok/Serpine1/Lgals3/Tnfrsf12a/Hmox1/Gclm/Lmna/Timp3/Tgfb2	16
GO:0032103	positive regulation of response to external stimulus	19/429	312/23210	6.38505e-06	0.000160755	0.000110693	Thbs1/Ptgs2/Cxcl1/Ccl2/Cxcl12/Fn1/Smoc2/Mif/Rtn4/Csf1/Calr/Rps19/Pla2g4a/Serpine1/Nupr1/Fgf2/Cebpb/Gas6/Cdh13	19
GO:0007162	negative regulation of cell adhesion	18/429	284/23210	6.46074e-06	0.000161675	0.000111327	Thbs1/Cxcl12/Cd44/Tnc/Lgals1/Sdc4/Mmp14/Phldb2/Runx1/Serpine1/Col1a1/Lgals3/Anxa1/Actn4/Cebpb/Postn/Serpine2/Cdh13	18
GO:0009123	nucleoside monophosphate metabolic process	18/429	285/23210	6.78112e-06	0.00016867	0.000116143	Bdnf/Mif/Ldha/Pgk1/Cox4i2/Pkm/Tpi1/Hif1a/Uqcc2/Gapdh/Pgam1/Cdk1/Ccnb1/Tyms/Dut/Nupr1/Atp1b1/Zbtb20	18
GO:0034329	cell junction assembly	15/429	206/23210	7.34407e-06	0.000181579	0.000125032	Fn1/Gja1/Sdc4/Map4k4/Mmp14/Phldb2/Vmp1/Ect2/Cldn3/Itga5/Iqgap1/Plec/Actn4/S100a10/Cdh13	15
GO:0007548	sex differentiation	18/429	288/23210	7.82979e-06	0.000192436	0.000132508	Inhba/Gja1/Fst/Ereg/Bax/Pla2g4a/Prdx4/Serpinb6a/Runx1/Hmgb2/Aspm/Serpine1/Nupr1/Serpinb6b/Arid5b/Cebpb/Ybx3/Tgfb2	18
GO:0001952	regulation of cell-matrix adhesion	11/429	113/23210	8.1187e-06	0.000198356	0.000136584	Thbs1/Sdc4/Map4k4/Csf1/Mmp14/Phldb2/Serpine1/Iqgap1/S100a10/Postn/Cdh13	11
GO:0090303	positive regulation of wound healing	8/429	56/23210	8.3397e-06	0.000202557	0.000139477	Thbs1/Ccl2/Hbegf/Smoc2/Selp/Plpp3/Serpine1/Anxa1	8
GO:0009166	nucleotide catabolic process	12/429	136/23210	8.77479e-06	0.000211878	0.000145895	Mif/Ldha/Pgk1/Pkm/Tpi1/Hif1a/Gapdh/Pgam1/Pde1a/Dut/Nupr1/Zbtb20	12
GO:1905521	regulation of macrophage migration	7/429	41/23210	9.16966e-06	0.000219702	0.000151283	Thbs1/Ccl2/Mif/Rtn4/Csf1/Mmp14/Cd200	7
GO:0031214	biomineral tissue development	13/429	160/23210	9.20689e-06	0.000219702	0.000151283	Spp1/Mgp/Ptgs2/Lox/Anxa2/Gja1/Hif1a/Atp2b1/Col1a1/Col1a2/Cebpb/Atf4/Gas6	13
GO:0051656	establishment of organelle localization	24/429	473/23210	9.25844e-06	0.000219702	0.000151283	Nrn1/Hif1a/Myh9/Cenpf/Cenpa/Birc5/Cenpe/Cdca8/Ccnb1/Nusap1/Plk1/Kif22/Tacc3/Kif2c/Ran/Kif23/Ndc80/Nuf2/Sapcd2/Cenpq/Uchl1/Actn4/Hmox1/Npm1	24
GO:0071214	cellular response to abiotic stimulus	18/429	292/23210	9.45408e-06	0.000221795	0.000152724	Ptgs2/Cdkn1a/Scx/Gja1/Aqp1/Bax/Serpinb6a/Pbk/Aurkb/Pcna/Nucks1/Ect2/H2afx/Cryab/Col1a1/Cnn2/Ybx3/Npm1	18
GO:0104004	cellular response to environmental stimulus	18/429	292/23210	9.45408e-06	0.000221795	0.000152724	Ptgs2/Cdkn1a/Scx/Gja1/Aqp1/Bax/Serpinb6a/Pbk/Aurkb/Pcna/Nucks1/Ect2/H2afx/Cryab/Col1a1/Cnn2/Ybx3/Npm1	18
GO:2001236	regulation of extrinsic apoptotic signaling pathway	13/429	161/23210	9.85034e-06	0.000229786	0.000158226	Thbs1/Inhba/Bax/Pdia3/Hmgb2/Serpine1/Lgals3/Tnfrsf12a/Hmox1/Gclm/Lmna/Timp3/Tgfb2	13
GO:0007080	mitotic metaphase plate congression	7/429	42/23210	1.08299e-05	0.000250437	0.000172447	Cenpe/Cdca8/Ccnb1/Kif22/Kif2c/Ndc80/Nuf2	7
GO:0034501	protein localization to kinetochore	5/429	17/23210	1.08569e-05	0.000250437	0.000172447	Cdk1/Aurkb/Knl1/Ndc80/Cenpq	5
GO:0060349	bone morphogenesis	11/429	118/23210	1.23043e-05	0.000282246	0.00019435	Thbs1/Scx/Anxa2/Serpinh1/Mmp14/Col1a1/Col6a3/Vwa1/Hspg2/Col6a1/Col6a2	11
GO:0090287	regulation of cellular response to growth factor stimulus	17/429	271/23210	1.33022e-05	0.000303452	0.000208952	Thbs1/Smoc2/Lox/Ngf/Fst/Sulf1/Cd63/Fbn1/Hif1a/Fgf2/Cd109/Ltbp1/Nbl1/Htra1/Cd59a/Pmepa1/Htra3	17
GO:0010389	regulation of G2/M transition of mitotic cell cycle	9/429	78/23210	1.36792e-05	0.000309364	0.000213023	Ccng1/Cenpf/Cdk1/Ccnb1/Lmnb1/Rad21/Clspn/Cdc25b/Fhl1	9
GO:1901215	negative regulation of neuron death	16/429	244/23210	1.37724e-05	0.000309364	0.000213023	Ngf/Bdnf/Bax/Csf1/Hif1a/Birc5/Bok/Sncg/Crlf1/Mt1/Hmox1/Cebpb/Gclm/Atf4/Npm1/Cd200	16
GO:0046031	ADP metabolic process	10/429	98/23210	1.37861e-05	0.000309364	0.000213023	Mif/Ldha/Pgk1/Pkm/Tpi1/Hif1a/Gapdh/Pgam1/Nupr1/Zbtb20	10
GO:0010959	regulation of metal ion transport	22/429	421/23210	1.38657e-05	0.000309468	0.000213094	Ptgs2/Cxcl1/Cxcl12/Fxyd5/Ngf/Anxa2/Gja1/Glrx/Mif/Bax/Cd63/Gsto1/Atp2b1/Serpine1/Lgals3/Atp1b1/Scn1b/Atf4/Tgfb2/Fhl1/Serpine2/Ahnak	22
GO:0009132	nucleoside diphosphate metabolic process	11/429	121/23210	1.56261e-05	0.000346882	0.000238857	Nme1/Mif/Ldha/Pgk1/Pkm/Tpi1/Hif1a/Gapdh/Pgam1/Nupr1/Zbtb20	11
GO:0010812	negative regulation of cell-substrate adhesion	8/429	61/23210	1.59509e-05	0.000351942	0.000242341	Thbs1/Lgals1/Mmp14/Phldb2/Serpine1/Col1a1/Actn4/Postn	8
GO:0046034	ATP metabolic process	16/429	247/23210	1.60245e-05	0.000351942	0.000242341	Bdnf/Mif/Ldha/Pgk1/Cox4i2/Pkm/Tpi1/Hif1a/Uqcc2/Gapdh/Pgam1/Cdk1/Ccnb1/Nupr1/Atp1b1/Zbtb20	16
GO:0002063	chondrocyte development	7/429	45/23210	1.73678e-05	0.000377429	0.000259891	Sulf1/Serpinh1/Acan/Col6a3/Vwa1/Col6a1/Col6a2	7
GO:0032965	regulation of collagen biosynthetic process	7/429	45/23210	1.73678e-05	0.000377429	0.000259891	Ccl2/Scx/Prdx5/Serpine1/Ccn2/Ltbp1/Errfi1	7
GO:2001251	negative regulation of chromosome organization	12/429	146/23210	1.8044e-05	0.000390072	0.000268597	H1f0/Top2a/Birc5/Cenpe/Ccnb1/Plk1/Aurkb/Ndc80/Atad2/Bub1b/Bub1/Rad21	12
GO:0010574	regulation of vascular endothelial growth factor production	6/429	31/23210	1.91602e-05	0.000409909	0.000282256	Ptgs2/Ccl2/Sulf1/Hif1a/Atf4/Rora	6
GO:0032967	positive regulation of collagen biosynthetic process	6/429	31/23210	1.91602e-05	0.000409909	0.000282256	Ccl2/Scx/Prdx5/Serpine1/Ccn2/Ltbp1	6
GO:0045927	positive regulation of growth	18/429	308/23210	1.94081e-05	0.000413073	0.000284435	Cxcl12/Fn1/Hbegf/Ngf/Bdnf/Rtn4/Fdps/Cxcl16/Csf1/Mmp14/Mtpn/Cdk1/Ccnb1/Serpine1/Tnfrsf12a/Fgf2/Ybx3/Tgfb2	18
GO:0034404	nucleobase-containing small molecule biosynthetic process	13/429	172/23210	2.0013e-05	0.0004216	0.000290307	Nme1/Mif/Ldha/Pgk1/Pkm/Tpi1/Hif1a/Gapdh/Pgam1/Pde1a/Dut/Nupr1/Zbtb20	13
GO:2000241	regulation of reproductive process	13/429	172/23210	2.0013e-05	0.0004216	0.000290307	Timp1/Inhba/Sulf1/Calr/Prdx4/Runx1/Cdc20/Aspm/Aurka/Sgo2a/Nupr1/Plat/Cdc25b	13
GO:1901292	nucleoside phosphate catabolic process	12/429	148/23210	2.06852e-05	0.000433548	0.000298534	Mif/Ldha/Pgk1/Pkm/Tpi1/Hif1a/Gapdh/Pgam1/Pde1a/Dut/Nupr1/Zbtb20	12
GO:0006165	nucleoside diphosphate phosphorylation	10/429	103/23210	2.13956e-05	0.000441711	0.000304155	Nme1/Mif/Pgk1/Pkm/Tpi1/Hif1a/Gapdh/Pgam1/Nupr1/Zbtb20	10
GO:0009135	purine nucleoside diphosphate metabolic process	10/429	103/23210	2.13956e-05	0.000441711	0.000304155	Mif/Ldha/Pgk1/Pkm/Tpi1/Hif1a/Gapdh/Pgam1/Nupr1/Zbtb20	10
GO:0009179	purine ribonucleoside diphosphate metabolic process	10/429	103/23210	2.13956e-05	0.000441711	0.000304155	Mif/Ldha/Pgk1/Pkm/Tpi1/Hif1a/Gapdh/Pgam1/Nupr1/Zbtb20	10
GO:2000116	regulation of cysteine-type endopeptidase activity	15/429	226/23210	2.21173e-05	0.00045434	0.000312851	Thbs1/Ptgs2/Plaur/Cd44/Aqp1/Bax/Rps27l/Dap/Birc5/Arl6ip1/Cdkn2d/Bok/Cryab/Ccn2/Gas6	15
GO:0071674	mononuclear cell migration	9/429	83/23210	2.27306e-05	0.000462338	0.000318358	Thbs1/Ccl2/Cxcl12/Csf1/Rps19/Serpine1/Lgals3/Anxa1/Nbl1	9
GO:1901992	positive regulation of mitotic cell cycle phase transition	9/429	83/23210	2.27306e-05	0.000462338	0.000318358	Ube2c/Birc5/Cdk1/Cenpe/Ccnb1/Dbf4/Lmnb1/Anxa1/Cdc25b	9
GO:0034330	cell junction organization	16/429	255/23210	2.37103e-05	0.0004799	0.000330451	Fn1/Gja1/Sdc4/Map4k4/Mmp14/Phldb2/Vmp1/Ect2/Cldn3/Itga5/Iqgap1/Plec/Actn4/S100a10/Tgfb2/Cdh13	16
GO:0009636	response to toxic substance	19/429	344/23210	2.50953e-05	0.000505457	0.000348049	Lcn2/Esd/Glrx/Aqp1/Bax/Hif1a/Eef1b2/Cdk1/Ezh2/Lig1/Txn1/Ect2/Cryab/Nupr1/Anxa1/Scn1b/Mt1/Mt2/Hmox1	19
GO:0046939	nucleotide phosphorylation	10/429	105/23210	2.53206e-05	0.000506763	0.000348948	Nme1/Mif/Pgk1/Pkm/Tpi1/Hif1a/Gapdh/Pgam1/Nupr1/Zbtb20	10
GO:0045860	positive regulation of protein kinase activity	22/429	438/23210	2.54056e-05	0.000506763	0.000348948	Thbs1/Clu/Cdkn1a/Ereg/Mif/Sdc4/Map4k4/Csf1/Cenpe/Tpx2/Ezh2/Ect2/Clspn/Fgf2/Iqgap1/Pdgfa/Gdf15/Hsp90aa1/Npm1/Cdc25b/Gas6/Tgfb2	22
GO:0031638	zymogen activation	8/429	65/23210	2.56346e-05	0.000508871	0.0003504	Thbs1/Anxa2/Ctsh/Pgk1/Mmp14/Serpine1/Plat/Serpine2	8
GO:0051653	spindle localization	7/429	48/23210	2.68673e-05	0.00053079	0.000365493	Myh9/Cenpa/Nusap1/Aspm/Plk1/Ndc80/Sapcd2	7
GO:0051052	regulation of DNA metabolic process	22/429	440/23210	2.72179e-05	0.000535156	0.000368499	Cdkn1a/Smoc2/Gja1/Ereg/Bax/H1f0/Cdk1/Ccna2/Esco2/Aurkb/Pcna/Gmnn/Nucks1/Dbf4/Nek2/Dek/Anxa3/Fgf2/Hsp90aa1/Lmna/Npm1/Cst3	22
GO:0010573	vascular endothelial growth factor production	6/429	33/23210	2.79354e-05	0.000544081	0.000374645	Ptgs2/Ccl2/Sulf1/Hif1a/Atf4/Rora	6
GO:0032467	positive regulation of cytokinesis	6/429	33/23210	2.79354e-05	0.000544081	0.000374645	Racgap1/Kif20b/Aurkb/Kif23/Ect2/Cdc25b	6
GO:0001936	regulation of endothelial cell proliferation	11/429	129/23210	2.85391e-05	0.000551931	0.00038005	Thbs1/Ccl2/Cxcl12/Gja1/Sulf1/Pold4/Hmgb2/Sparc/Fgf2/Hmox1/Cdh13	11
GO:0001666	response to hypoxia	14/429	204/23210	2.86058e-05	0.000551931	0.00038005	Hsp90b1/Aqp1/Rtn4/Pgk1/P4hb/Hif1a/Tacc3/Cryab/Atp1b1/Plat/Hmox1/Tgfb2/Wtip/Rora	14
GO:0006457	protein folding	12/429	153/23210	2.88103e-05	0.000553292	0.000380987	Clu/Hsp90b1/Ppic/P4hb/Calr/Pdia3/Prdx4/Dnajc3/Cryab/Hspa4l/Hsp90aa1/Hspe1	12
GO:0006275	regulation of DNA replication	10/429	107/23210	2.98473e-05	0.000567924	0.000391063	Ereg/Cdk1/Ccna2/Esco2/Pcna/Gmnn/Nucks1/Dbf4/Npm1/Cst3	10
GO:0009185	ribonucleoside diphosphate metabolic process	10/429	107/23210	2.98473e-05	0.000567924	0.000391063	Mif/Ldha/Pgk1/Pkm/Tpi1/Hif1a/Gapdh/Pgam1/Nupr1/Zbtb20	10
GO:0051099	positive regulation of binding	14/429	205/23210	3.0195e-05	0.000571054	0.000393218	Ngf/Anxa2/Plaur/Bdnf/Nme1/Eno1/H1f0/Stmn1/Hmgb2/Ran/Txn1/Lgals3/S100a10/Tgfb2	14
GO:0007044	cell-substrate junction assembly	9/429	86/23210	3.02884e-05	0.000571054	0.000393218	Fn1/Sdc4/Map4k4/Mmp14/Phldb2/Itga5/Iqgap1/Plec/S100a10	9
GO:0033674	positive regulation of kinase activity	23/429	476/23210	3.06028e-05	0.000574359	0.000395494	Thbs1/Clu/Cdkn1a/Cd44/Ereg/Mif/Sdc4/Map4k4/Csf1/Cenpe/Tpx2/Ezh2/Ect2/Clspn/Fgf2/Iqgap1/Pdgfa/Gdf15/Hsp90aa1/Npm1/Cdc25b/Gas6/Tgfb2	23
GO:0030195	negative regulation of blood coagulation	7/429	49/23210	3.08511e-05	0.0005764	0.000396899	Thbs1/Anxa2/Anxa5/Serpine1/Serping1/Pdgfa/Serpine2	7
GO:2000106	regulation of leukocyte apoptotic process	10/429	108/23210	3.23591e-05	0.00060185	0.000414423	Cxcl12/Cd44/Mif/Bax/Hif1a/Aurkb/Lgals3/Anxa1/Gas6/Tgfb2	10
GO:0048705	skeletal system morphogenesis	16/429	262/23210	3.29503e-05	0.000610098	0.000420103	Thbs1/Scx/Anxa2/Serpinh1/Mmp14/Prrx1/Ccn2/Col1a1/Acan/Col6a3/Arid5b/Vwa1/Hspg2/Col6a1/Col6a2/Tgfb2	16
GO:0010714	positive regulation of collagen metabolic process	6/429	34/23210	3.33959e-05	0.000615588	0.000423883	Ccl2/Scx/Prdx5/Serpine1/Ccn2/Ltbp1	6
GO:0097421	liver regeneration	4/429	11/23210	3.42668e-05	0.000628833	0.000433004	Aurka/Ezh2/Hmox1/Cebpb	4
GO:0043270	positive regulation of ion transport	18/429	322/23210	3.49094e-05	0.000634981	0.000437237	Cxcl1/Ccl2/Cxcl12/Anxa2/Glrx/Mif/Rtn4/Bax/Gsto1/Atp2b1/Arl6ip1/Serpine1/Lgals3/Atp1b1/Scn1b/Cebpb/Atf4/Fhl1	18
GO:0051235	maintenance of location	18/429	322/23210	3.49094e-05	0.000634981	0.000437237	Lcn2/Ftl1/Ngf/Tmsb10/Bax/Fbn1/Gsto1/Kdelr2/Anxa5/Kdelr3/Aspm/Tacc3/Txn1/Rangap1/Fgf2/Ltbp1/Nbl1/Tgfb2	18
GO:0071675	regulation of mononuclear cell migration	7/429	50/23210	3.53082e-05	0.000636626	0.00043837	Thbs1/Ccl2/Cxcl12/Csf1/Serpine1/Lgals3/Nbl1	7
GO:1900047	negative regulation of hemostasis	7/429	50/23210	3.53082e-05	0.000636626	0.00043837	Thbs1/Anxa2/Anxa5/Serpine1/Serping1/Pdgfa/Serpine2	7
GO:0001819	positive regulation of cytokine production	22/429	449/23210	3.68966e-05	0.000662374	0.0004561	Thbs1/Lum/Ptgs2/Ccl2/Clu/Ereg/Mif/Rtn4/Sulf1/Hif1a/Gapdh/Runx1/Hmgb2/Serpine1/Anxa1/Cebpb/Ncl/Atf4/Postn/Cd200/Zbtb20/Rora	22
GO:0035966	response to topologically incorrect protein	11/429	133/23210	3.78975e-05	0.000675036	0.000464818	Thbs1/Clu/Manf/Bax/Pdia6/Calr/Dnajc3/Bok/Hspa4l/Hsp90aa1/Atf4	11
GO:0006986	response to unfolded protein	10/429	110/23210	3.79289e-05	0.000675036	0.000464818	Thbs1/Manf/Bax/Pdia6/Calr/Dnajc3/Bok/Hspa4l/Hsp90aa1/Atf4	10
GO:2001235	positive regulation of apoptotic signaling pathway	13/429	183/23210	3.84028e-05	0.000680537	0.000468606	Thbs1/Clu/Inhba/Plaur/Ctsh/Bax/Pdia3/Bub1/Bok/Nupr1/Tnfrsf12a/Timp3/Tgfb2	13
GO:0050819	negative regulation of coagulation	7/429	51/23210	4.02807e-05	0.000710764	0.00048942	Thbs1/Anxa2/Anxa5/Serpine1/Serping1/Pdgfa/Serpine2	7
GO:0003433	chondrocyte development involved in endochondral bone morphogenesis	5/429	22/23210	4.28104e-05	0.000752188	0.000517944	Serpinh1/Col6a3/Vwa1/Col6a1/Col6a2	5
GO:0030336	negative regulation of cell migration	16/429	268/23210	4.32694e-05	0.000757031	0.000521278	Timp1/Thbs1/Cxcl12/Mif/Sulf1/Cd63/Calr/Phldb2/Serpine1/Col3a1/Acan/Fgf2/Cnn2/Nbl1/Olfm1/Cd200	16
GO:0006096	glycolytic process	9/429	90/23210	4.35923e-05	0.000759462	0.000522952	Mif/Pgk1/Pkm/Tpi1/Hif1a/Gapdh/Pgam1/Nupr1/Zbtb20	9
GO:0010712	regulation of collagen metabolic process	7/429	52/23210	4.58135e-05	0.000794806	0.00054729	Ccl2/Scx/Prdx5/Serpine1/Ccn2/Ltbp1/Errfi1	7
GO:0003417	growth plate cartilage development	6/429	36/23210	4.68799e-05	0.000809903	0.000557686	Thbs1/Anxa2/Col6a3/Vwa1/Col6a1/Col6a2	6
GO:0006757	ATP generation from ADP	9/429	91/23210	4.7598e-05	0.000815486	0.00056153	Mif/Pgk1/Pkm/Tpi1/Hif1a/Gapdh/Pgam1/Nupr1/Zbtb20	9
GO:1903578	regulation of ATP metabolic process	9/429	91/23210	4.7598e-05	0.000815486	0.00056153	Mif/Pgk1/Hif1a/Uqcc2/Pgam1/Cdk1/Ccnb1/Nupr1/Zbtb20	9
GO:0008585	female gonad development	10/429	113/23210	4.78104e-05	0.000815741	0.000561705	Inhba/Fst/Ereg/Bax/Pla2g4a/Runx1/Serpine1/Nupr1/Arid5b/Cebpb	10
GO:0007100	mitotic centrosome separation	4/429	12/23210	5.06502e-05	0.000853611	0.000587782	Aurka/Kif11/Nek2/Ranbp1	4
GO:0007135	meiosis II	4/429	12/23210	5.06502e-05	0.000853611	0.000587782	Sgo2a/Bub1b/Bub1/Mastl	4
GO:0061983	meiosis II cell cycle process	4/429	12/23210	5.06502e-05	0.000853611	0.000587782	Sgo2a/Bub1b/Bub1/Mastl	4
GO:0009167	purine ribonucleoside monophosphate metabolic process	16/429	272/23210	5.16427e-05	0.0008668	0.000596863	Bdnf/Mif/Ldha/Pgk1/Cox4i2/Pkm/Tpi1/Hif1a/Uqcc2/Gapdh/Pgam1/Cdk1/Ccnb1/Nupr1/Atp1b1/Zbtb20	16
GO:0022616	DNA strand elongation	5/429	23/23210	5.38752e-05	0.000898173	0.000618466	Lig1/Pcna/Nucks1/Mcm3/Mcm7	5
GO:0009126	purine nucleoside monophosphate metabolic process	16/429	273/23210	5.39469e-05	0.000898173	0.000618466	Bdnf/Mif/Ldha/Pgk1/Cox4i2/Pkm/Tpi1/Hif1a/Uqcc2/Gapdh/Pgam1/Cdk1/Ccnb1/Nupr1/Atp1b1/Zbtb20	16
GO:0000079	regulation of cyclin-dependent protein serine/threonine kinase activity	8/429	72/23210	5.43171e-05	0.000900705	0.00062021	Cdkn1a/Ccng1/Ccnb1/Ccna2/Ccnb2/Cdkn2c/Plk1/Cdkn2d	8
GO:0002040	sprouting angiogenesis	10/429	116/23210	5.98076e-05	0.000979943	0.000674772	Thbs1/Esm1/Ptgs2/Rtn4/Pkm/Itga5/Anxa1/Fgf2/Hmox1/Cdh13	10
GO:0046545	development of primary female sexual characteristics	10/429	116/23210	5.98076e-05	0.000979943	0.000674772	Inhba/Fst/Ereg/Bax/Pla2g4a/Runx1/Serpine1/Nupr1/Arid5b/Cebpb	10
GO:2000181	negative regulation of blood vessel morphogenesis	10/429	116/23210	5.98076e-05	0.000979943	0.000674772	Thbs1/Ccl2/Rtn4/Sulf1/Pgk1/Serpine1/Sparc/Col4a2/Tgfb2/Cd59a	10
GO:0007179	transforming growth factor beta receptor signaling pathway	12/429	165/23210	6.04229e-05	0.000986111	0.000679019	Thbs1/Ccl2/Lox/Fbn1/Col3a1/Col1a2/Cd109/Ltbp1/Tgfb2/Htra1/Pmepa1/Htra3	12
GO:0050921	positive regulation of chemotaxis	11/429	140/23210	6.06889e-05	0.000986553	0.000679323	Thbs1/Ccl2/Cxcl12/Fn1/Smoc2/Csf1/Calr/Serpine1/Fgf2/Gas6/Cdh13	11
GO:0009161	ribonucleoside monophosphate metabolic process	16/429	276/23210	6.1412e-05	0.000992382	0.000683337	Bdnf/Mif/Ldha/Pgk1/Cox4i2/Pkm/Tpi1/Hif1a/Uqcc2/Gapdh/Pgam1/Cdk1/Ccnb1/Nupr1/Atp1b1/Zbtb20	16
GO:0042866	pyruvate biosynthetic process	9/429	94/23210	6.15282e-05	0.000992382	0.000683337	Mif/Pgk1/Pkm/Tpi1/Hif1a/Gapdh/Pgam1/Nupr1/Zbtb20	9
GO:0002548	monocyte chemotaxis	7/429	55/23210	6.62609e-05	0.00106456	0.000733035	Ccl2/Cxcl12/Rps19/Serpine1/Lgals3/Anxa1/Nbl1	7
GO:0030728	ovulation	5/429	24/23210	6.70244e-05	0.00107265	0.000738608	Ptgs2/Inhba/Ereg/Pla2g4a/Plat	5
GO:0006090	pyruvate metabolic process	10/429	118/23210	6.91549e-05	0.00110247	0.000759144	Mif/Ldha/Pgk1/Pkm/Tpi1/Hif1a/Gapdh/Pgam1/Nupr1/Zbtb20	10
GO:0010755	regulation of plasminogen activation	4/429	13/23210	7.20945e-05	0.00112757	0.000776425	Thbs1/Anxa2/Serpine1/Serpine2	4
GO:0051299	centrosome separation	4/429	13/23210	7.20945e-05	0.00112757	0.000776425	Aurka/Kif11/Nek2/Ranbp1	4
GO:0051315	attachment of mitotic spindle microtubules to kinetochore	4/429	13/23210	7.20945e-05	0.00112757	0.000776425	Cenpe/Kif2c/Ndc80/Nuf2	4
GO:0090594	inflammatory response to wounding	4/429	13/23210	7.20945e-05	0.00112757	0.000776425	Timp1/Cd44/Hif1a/Hmox1	4
GO:1903862	positive regulation of oxidative phosphorylation	4/429	13/23210	7.20945e-05	0.00112757	0.000776425	Pgk1/Cdk1/Ccnb1/Nupr1	4
GO:0008625	extrinsic apoptotic signaling pathway via death domain receptors	8/429	75/23210	7.29614e-05	0.00113682	0.000782796	Thbs1/Ngf/Bax/Hmgb2/Serpine1/Lgals3/Hmox1/Timp3	8
GO:0001935	endothelial cell proliferation	11/429	143/23210	7.35774e-05	0.00114211	0.000786437	Thbs1/Ccl2/Cxcl12/Gja1/Sulf1/Pold4/Hmgb2/Sparc/Fgf2/Hmox1/Cdh13	11
GO:0070997	neuron death	20/429	405/23210	7.43754e-05	0.00114834	0.00079073	Cxcl2/Clu/Ngf/Bdnf/Bax/Csf1/Hif1a/Gapdh/Birc5/Bok/Sncg/Crlf1/Mt1/Hmox1/Cebpb/Gclm/Atf4/Npm1/Tgfb2/Cd200	20
GO:0007062	sister chromatid cohesion	7/429	56/23210	7.45353e-05	0.00114834	0.00079073	Cdc20/Esco2/Sgo2a/Kif22/Bub1b/Bub1/Rad21	7
GO:2000146	negative regulation of cell motility	16/429	281/23210	7.58845e-05	0.00116478	0.000802051	Timp1/Thbs1/Cxcl12/Mif/Sulf1/Cd63/Calr/Phldb2/Serpine1/Col3a1/Acan/Fgf2/Cnn2/Nbl1/Olfm1/Cd200	16
GO:0002687	positive regulation of leukocyte migration	11/429	144/23210	7.83641e-05	0.00119839	0.000825191	Thbs1/Ccl2/Cxcl12/Selp/Rtn4/Csf1/Mmp14/Calr/Serpine1/Lgals3/Gas6	11
GO:2001243	negative regulation of intrinsic apoptotic signaling pathway	9/429	97/23210	7.87434e-05	0.00119975	0.000826125	Ptgs2/Cxcl12/Clu/Plaur/Cd44/Mif/Hif1a/Cdkn2d/Ybx3	9
GO:0002683	negative regulation of immune system process	22/429	473/23210	7.94595e-05	0.00120566	0.000830195	Thbs1/Cxcl12/Tmem176b/Tmem176a/Cd44/Nme1/Mif/Sdc4/Fbn1/Rps19/Runx1/Lgals3/Col3a1/Anxa1/Serping1/Nbl1/Hmox1/Cebpb/Tgfb2/Cd200/Htra1/Cd59a	22
GO:0008584	male gonad development	10/429	120/23210	7.97154e-05	0.00120566	0.000830195	Inhba/Gja1/Bax/Prdx4/Hmgb2/Aspm/Nupr1/Arid5b/Ybx3/Tgfb2	10
GO:1904029	regulation of cyclin-dependent protein kinase activity	8/429	76/23210	8.02463e-05	0.00120926	0.000832675	Cdkn1a/Ccng1/Ccnb1/Ccna2/Ccnb2/Cdkn2c/Plk1/Cdkn2d	8
GO:0010575	positive regulation of vascular endothelial growth factor production	5/429	25/23210	8.2515e-05	0.00122998	0.000846942	Ptgs2/Sulf1/Hif1a/Atf4/Rora	5
GO:0051443	positive regulation of ubiquitin-protein transferase activity	5/429	25/23210	8.2515e-05	0.00122998	0.000846942	Rps2/Cdc20/Ube2s/Plk1/Mastl	5
GO:1902230	negative regulation of intrinsic apoptotic signaling pathway in response to DNA damage	5/429	25/23210	8.2515e-05	0.00122998	0.000846942	Cxcl12/Clu/Cd44/Mif/Cdkn2d	5
GO:0001889	liver development	10/429	121/23210	8.54892e-05	0.00126066	0.000868069	Rtn4/Frzb/Pkm/Runx1/Mki67/Aurka/Ezh2/Anxa1/Hmox1/Cebpb	10
GO:0042542	response to hydrogen peroxide	10/429	121/23210	8.54892e-05	0.00126066	0.000868069	Lcn2/Glrx/Aqp1/Ezh2/Lig1/Txn1/Ect2/Cryab/Anxa1/Hmox1	10
GO:0046546	development of primary male sexual characteristics	10/429	121/23210	8.54892e-05	0.00126066	0.000868069	Inhba/Gja1/Bax/Prdx4/Hmgb2/Aspm/Nupr1/Arid5b/Ybx3/Tgfb2	10
GO:0030193	regulation of blood coagulation	8/429	77/23210	8.81242e-05	0.0012903	0.000888479	Thbs1/Selp/Anxa2/Anxa5/Serpine1/Serping1/Pdgfa/Serpine2	8
GO:0072332	intrinsic apoptotic signaling pathway by p53 class mediator	8/429	77/23210	8.81242e-05	0.0012903	0.000888479	Cdkn1a/Phlda3/Cd44/Mif/Bax/Rps27l/Bok/Nupr1	8
GO:0051271	negative regulation of cellular component movement	17/429	316/23210	9.16921e-05	0.0013378	0.000921185	Timp1/Thbs1/Cxcl12/Mif/Sulf1/Cd63/Calr/Phldb2/Serpine1/Col3a1/Acan/Fgf2/Actn4/Cnn2/Nbl1/Olfm1/Cd200	17
GO:1900046	regulation of hemostasis	8/429	78/23210	9.66322e-05	0.00140491	0.000967397	Thbs1/Selp/Anxa2/Anxa5/Serpine1/Serping1/Pdgfa/Serpine2	8
GO:0001503	ossification	19/429	381/23210	9.85692e-05	0.00142804	0.000983326	Spp1/Mgp/Ptgs2/Scx/Lox/Gja1/Csf1/Mmp14/Clic1/Hif1a/Atp2b1/Ccn2/Col1a1/Col1a2/Fgf2/Hspg2/Cebpd/Cebpb/Lmna	19
GO:0009263	deoxyribonucleotide biosynthetic process	4/429	14/23210	9.94614e-05	0.00143593	0.000988757	Rrm2/Tyms/Dut/Rrm1	4
GO:1903672	positive regulation of sprouting angiogenesis	6/429	41/23210	0.000100104	0.00144017	0.000991677	Ptgs2/Pkm/Itga5/Anxa1/Fgf2/Hmox1	6
GO:1905523	positive regulation of macrophage migration	5/429	26/23210	0.000100619	0.00144255	0.000993317	Thbs1/Ccl2/Rtn4/Csf1/Mmp14	5
GO:2001238	positive regulation of extrinsic apoptotic signaling pathway	7/429	59/23210	0.00010455	0.00148962	0.00102572	Thbs1/Inhba/Bax/Pdia3/Tnfrsf12a/Timp3/Tgfb2	7
GO:0036293	response to decreased oxygen levels	14/429	230/23210	0.000104867	0.00148962	0.00102572	Hsp90b1/Aqp1/Rtn4/Pgk1/P4hb/Hif1a/Tacc3/Cryab/Atp1b1/Plat/Hmox1/Tgfb2/Wtip/Rora	14
GO:0061008	hepaticobiliary system development	10/429	124/23210	0.000104984	0.00148962	0.00102572	Rtn4/Frzb/Pkm/Runx1/Mki67/Aurka/Ezh2/Anxa1/Hmox1/Cebpb	10
GO:0043902	positive regulation of multi-organism process	12/429	175/23210	0.000106296	0.00150307	0.00103499	Cxcl1/Inhba/Anxa2/Lgals1/Mif/P4hb/Gapdh/Pabpc1/Top2a/Aurka/Nucks1/Plat	12
GO:0045740	positive regulation of DNA replication	6/429	42/23210	0.000114983	0.00162036	0.00111575	Ereg/Cdk1/Pcna/Dbf4/Npm1/Cst3	6
GO:0070613	regulation of protein processing	8/429	80/23210	0.000115695	0.00162484	0.00111884	Thbs1/Anxa2/Mmp14/Myh9/Serpine1/Serping1/Cd59a/Serpine2	8
GO:0031032	actomyosin structure organization	13/429	204/23210	0.000116494	0.00163052	0.00112275	Sdc4/Phldb2/Myh9/Stmn1/Racgap1/Anln/Kif23/Ect2/Eln/Ccn2/Cnn2/S100a10/Actg1	13
GO:0090092	regulation of transmembrane receptor protein serine/threonine kinase signaling pathway	14/429	233/23210	0.000120243	0.00167731	0.00115497	Thbs1/Inhba/Lox/Fst/Sulf1/Fbn1/Cd109/Ltbp1/Nbl1/Gdf15/Tgfb2/Htra1/Pmepa1/Htra3	14
GO:0035987	endodermal cell differentiation	5/429	27/23210	0.000121623	0.00169085	0.00116429	Fn1/Inhba/Col5a2/Itga5/Col5a1	5
GO:0043588	skin development	16/429	293/23210	0.000123432	0.00171024	0.00117764	Ptgs2/Inhba/Col5a2/Fst/Ctsl/Runx1/Stmn1/Col1a1/Col3a1/Col1a2/Anxa1/Cd109/Col5a1/Pdgfa/Errfi1/Tgfb2	16
GO:0043524	negative regulation of neuron apoptotic process	12/429	178/23210	0.000124877	0.00172448	0.00118744	Ngf/Bdnf/Bax/Hif1a/Birc5/Bok/Crlf1/Mt1/Hmox1/Cebpb/Gclm/Npm1	12
GO:1900542	regulation of purine nucleotide metabolic process	9/429	103/23210	0.000125471	0.00172548	0.00118814	Mif/Pgk1/Hif1a/Uqcc2/Pgam1/Cdk1/Ccnb1/Nupr1/Zbtb20	9
GO:0033002	muscle cell proliferation	14/429	234/23210	0.000125786	0.00172548	0.00118814	Thbs1/Ptgs2/Hbegf/Cdkn1a/Gja1/Ereg/Hif1a/Pde1a/Cdk1/Ccnb1/Fgf2/Hmox1/Tgfb2/Cdh13	14
GO:0050818	regulation of coagulation	8/429	81/23210	0.000126331	0.00172722	0.00118933	Thbs1/Selp/Anxa2/Anxa5/Serpine1/Serping1/Pdgfa/Serpine2	8
GO:0007178	transmembrane receptor protein serine/threonine kinase signaling pathway	18/429	357/23210	0.000130347	0.00176947	0.00121843	Thbs1/Ccl2/Scx/Inhba/Lox/Fst/Sulf1/Fbn1/Col3a1/Col1a2/Cd109/Ltbp1/Nbl1/Gdf15/Tgfb2/Htra1/Pmepa1/Htra3	18
GO:0003416	endochondral bone growth	6/429	43/23210	0.000131564	0.00176947	0.00121843	Thbs1/Anxa2/Col6a3/Vwa1/Col6a1/Col6a2	6
GO:0042771	intrinsic apoptotic signaling pathway in response to DNA damage by p53 class mediator	6/429	43/23210	0.000131564	0.00176947	0.00121843	Cdkn1a/Phlda3/Cd44/Mif/Rps27l/Nupr1	6
GO:0048246	macrophage chemotaxis	6/429	43/23210	0.000131564	0.00176947	0.00121843	Thbs1/Ccl2/Mif/Csf1/Rpl13a/Lgals3	6
GO:0051293	establishment of spindle localization	6/429	43/23210	0.000131564	0.00176947	0.00121843	Myh9/Cenpa/Nusap1/Plk1/Ndc80/Sapcd2	6
GO:0007076	mitotic chromosome condensation	4/429	15/23210	0.000133654	0.00178766	0.00123095	Smc2/Nusap1/Smc4/Ncapg	4
GO:0009150	purine ribonucleotide metabolic process	20/429	423/23210	0.000133783	0.00178766	0.00123095	Bdnf/Nme1/Mif/Ldha/Pgk1/Cox4i2/Pkm/Tpi1/Hif1a/Uqcc2/Gapdh/Pgam1/Pde1a/Cdk1/Ccnb1/Ran/Nupr1/Atp1b1/Zbtb20/Rora	20
GO:1901343	negative regulation of vasculature development	10/429	128/23210	0.000136724	0.00182107	0.00125396	Thbs1/Ccl2/Rtn4/Sulf1/Pgk1/Serpine1/Sparc/Col4a2/Tgfb2/Cd59a	10
GO:1903317	regulation of protein maturation	8/429	82/23210	0.000137762	0.00182709	0.0012581	Thbs1/Anxa2/Mmp14/Myh9/Serpine1/Serping1/Cd59a/Serpine2	8
GO:0007517	muscle organ development	20/429	424/23210	0.000138061	0.00182709	0.0012581	Scx/Lox/Rcan1/Gja1/Bdnf/Fdps/Uqcc2/Cenpf/Cdk1/Ccnb1/Eln/Cryab/Nupr1/Col3a1/Arid5b/Fgf2/Lmna/Ybx3/Tgfb2/Mbnl1	20
GO:0060249	anatomical structure homeostasis	19/429	392/23210	0.000142529	0.00187822	0.00129331	Spp1/Tnfrsf11b/Scx/Lox/Prdx5/Ctsh/Bax/Csf1/Ctsk/Nhp2/Hif1a/Pla2g4a/Aurkb/Pcna/Nek2/Ccn2/Rcn3/Hsp90aa1/Lmna	19
GO:0071478	cellular response to radiation	11/429	154/23210	0.000142834	0.00187822	0.00129331	Cdkn1a/Aqp1/Bax/Pbk/Aurkb/Pcna/Nucks1/Ect2/H2afx/Cryab/Npm1	11
GO:0070206	protein trimerization	7/429	62/23210	0.000143724	0.00188393	0.00129724	Lcn2/Mif/Dut/Col1a1/Col1a2/Col6a1/Col6a2	7
GO:1903829	positive regulation of cellular protein localization	16/429	297/23210	0.00014424	0.00188471	0.00129778	Ptgs2/Ccl2/Rtn4/Cdk1/Kif20b/Ran/Ndc80/Cenpq/Ect2/Lgals3/Msn/Iqgap1/Sqstm1/Npm1/Gas6/Tgfb2	16
GO:0062013	positive regulation of small molecule metabolic process	11/429	155/23210	0.000151242	0.00196996	0.00135648	Ptgs2/Mif/Fdps/Pgk1/Hif1a/Pla2g4a/Cdk1/Ccnb1/Nupr1/Anxa1/Zbtb20	11
GO:0046434	organophosphate catabolic process	13/429	210/23210	0.0001555	0.00201794	0.00138952	Mif/Ldha/Pgk1/Pkm/Tpi1/Hif1a/Pla2g4a/Gapdh/Pgam1/Pde1a/Dut/Nupr1/Zbtb20	13
GO:0019359	nicotinamide nucleotide biosynthetic process	9/429	106/23210	0.000156391	0.00201794	0.00138952	Mif/Pgk1/Pkm/Tpi1/Hif1a/Gapdh/Pgam1/Nupr1/Zbtb20	9
GO:0045185	maintenance of protein location	9/429	106/23210	0.000156391	0.00201794	0.00138952	Tmsb10/Fbn1/Kdelr2/Kdelr3/Tacc3/Txn1/Rangap1/Ltbp1/Nbl1	9
GO:0016485	protein processing	14/429	239/23210	0.000156946	0.00201878	0.0013901	Thbs1/Anxa2/Ctsl/Ctsh/Pgk1/Mmp14/Spcs3/Myh9/Serpine1/Serping1/Plat/H13/Cd59a/Serpine2	14
GO:0042246	tissue regeneration	7/429	63/23210	0.000159151	0.00204079	0.00140525	Cdkn1a/Gja1/Pkm/Ezh2/Serpine1/Mustn1/Anxa1	7
GO:0051604	protein maturation	16/429	300/23210	0.000161793	0.00206825	0.00142416	Thbs1/Anxa2/Ctsl/Ctsh/Pgk1/Serpinh1/Mmp14/Spcs3/Myh9/Prdx4/Serpine1/Serping1/Plat/H13/Cd59a/Serpine2	16
GO:0006140	regulation of nucleotide metabolic process	9/429	107/23210	0.000168013	0.00214113	0.00147434	Mif/Pgk1/Hif1a/Uqcc2/Pgam1/Cdk1/Ccnb1/Nupr1/Zbtb20	9
GO:0010594	regulation of endothelial cell migration	11/429	157/23210	0.000169326	0.00215122	0.00148129	Thbs1/Ptgs2/Smoc2/Plpp3/Calr/Hif1a/Sparc/Anxa1/Anxa3/Fgf2/Hmox1	11
GO:1903580	positive regulation of ATP metabolic process	6/429	45/23210	0.000170387	0.00215806	0.00148601	Mif/Pgk1/Cdk1/Ccnb1/Nupr1/Zbtb20	6
GO:0003413	chondrocyte differentiation involved in endochondral bone morphogenesis	5/429	29/23210	0.000173553	0.00218403	0.00150389	Serpinh1/Col6a3/Vwa1/Col6a1/Col6a2	5
GO:0033273	response to vitamin	5/429	29/23210	0.000173553	0.00218403	0.00150389	Spp1/Pdia3/Cdkn2d/Postn/Gas6	5
GO:0003414	chondrocyte morphogenesis involved in endochondral bone morphogenesis	4/429	16/23210	0.000175611	0.00218403	0.00150389	Col6a3/Vwa1/Col6a1/Col6a2	4
GO:0003429	growth plate cartilage chondrocyte morphogenesis	4/429	16/23210	0.000175611	0.00218403	0.00150389	Col6a3/Vwa1/Col6a1/Col6a2	4
GO:0006271	DNA strand elongation involved in DNA replication	4/429	16/23210	0.000175611	0.00218403	0.00150389	Lig1/Pcna/Mcm3/Mcm7	4
GO:0090171	chondrocyte morphogenesis	4/429	16/23210	0.000175611	0.00218403	0.00150389	Col6a3/Vwa1/Col6a1/Col6a2	4
GO:0071887	leukocyte apoptotic process	10/429	132/23210	0.000176204	0.00218482	0.00150443	Cxcl12/Cd44/Mif/Bax/Hif1a/Aurkb/Lgals3/Anxa1/Gas6/Tgfb2	10
GO:0050920	regulation of chemotaxis	13/429	213/23210	0.000178896	0.00220667	0.00151947	Thbs1/Ccl2/Cxcl12/Fn1/Smoc2/Mif/Csf1/Calr/Serpine1/Fgf2/Nbl1/Gas6/Cdh13	13
GO:0046496	nicotinamide nucleotide metabolic process	11/429	158/23210	0.000179035	0.00220667	0.00151947	Prdx5/Mif/Ldha/Pgk1/Pkm/Tpi1/Hif1a/Gapdh/Pgam1/Nupr1/Zbtb20	11
GO:0009259	ribonucleotide metabolic process	20/429	433/23210	0.000182337	0.00224068	0.00154289	Bdnf/Nme1/Mif/Ldha/Pgk1/Cox4i2/Pkm/Tpi1/Hif1a/Uqcc2/Gapdh/Pgam1/Pde1a/Cdk1/Ccnb1/Ran/Nupr1/Atp1b1/Zbtb20/Rora	20
GO:0048639	positive regulation of developmental growth	13/429	214/23210	0.000187339	0.00229532	0.00158052	Cxcl12/Fn1/Ngf/Bdnf/Rtn4/Fdps/Csf1/Cdk1/Ccnb1/Serpine1/Tnfrsf12a/Fgf2/Ybx3	13
GO:1901214	regulation of neuron death	18/429	368/23210	0.000189626	0.00231646	0.00159508	Clu/Ngf/Bdnf/Bax/Csf1/Hif1a/Birc5/Bok/Sncg/Crlf1/Mt1/Hmox1/Cebpb/Gclm/Atf4/Npm1/Tgfb2/Cd200	18
GO:0098868	bone growth	6/429	46/23210	0.000192921	0.00234893	0.00161744	Thbs1/Anxa2/Col6a3/Vwa1/Col6a1/Col6a2	6
GO:0019363	pyridine nucleotide biosynthetic process	9/429	109/23210	0.000193422	0.00234893	0.00161744	Mif/Pgk1/Pkm/Tpi1/Hif1a/Gapdh/Pgam1/Nupr1/Zbtb20	9
GO:0046677	response to antibiotic	16/429	305/23210	0.000195198	0.00236355	0.0016275	Lcn2/Clu/Glrx/Aqp1/Hif1a/Pla2g4a/Eef1b2/Cdk1/Ezh2/Lig1/Txn1/Ect2/Ranbp1/Cryab/Anxa1/Hmox1	16
GO:0035265	organ growth	13/429	215/23210	0.000196121	0.00236779	0.00163042	Thbs1/Anxa2/Gja1/Fdps/Cdk1/Ccnb1/Col6a3/Vwa1/Fgf2/Col6a1/Col6a2/Ybx3/Tgfb2	13
GO:0019362	pyridine nucleotide metabolic process	11/429	160/23210	0.000199875	0.00240607	0.00165678	Prdx5/Mif/Ldha/Pgk1/Pkm/Tpi1/Hif1a/Gapdh/Pgam1/Nupr1/Zbtb20	11
GO:0061082	myeloid leukocyte cytokine production	5/429	30/23210	0.000205125	0.0024494	0.00168662	Mif/Rtn4/Hmox1/Gas6/Tgfb2	5
GO:1902751	positive regulation of cell cycle G2/M phase transition	5/429	30/23210	0.000205125	0.0024494	0.00168662	Cdk1/Ccnb1/Lmnb1/Npm1/Cdc25b	5
GO:0007163	establishment or maintenance of cell polarity	13/429	216/23210	0.000205254	0.0024494	0.00168662	Gja1/Aqp1/Myh9/Fat1/Cenpa/Kif20b/Plk1/Kif2c/Ndc80/Sapcd2/Msn/Hsp90aa1/Lmna	13
GO:1902041	regulation of extrinsic apoptotic signaling pathway via death domain receptors	6/429	47/23210	0.000217741	0.00259093	0.00178407	Thbs1/Hmgb2/Serpine1/Lgals3/Hmox1/Timp3	6
GO:0002688	regulation of leukocyte chemotaxis	9/429	111/23210	0.000221948	0.0026334	0.00181332	Thbs1/Ccl2/Cxcl12/Mif/Csf1/Calr/Serpine1/Nbl1/Gas6	9
GO:0044344	cellular response to fibroblast growth factor stimulus	8/429	88/23210	0.000225671	0.00265458	0.0018279	Thbs1/Smoc2/Cd44/Sulf1/Shcbp1/Ccn2/Fgf2/Iqgap1	8
GO:0003422	growth plate cartilage morphogenesis	4/429	17/23210	0.000226305	0.00265458	0.0018279	Col6a3/Vwa1/Col6a1/Col6a2	4
GO:0060644	mammary gland epithelial cell differentiation	4/429	17/23210	0.000226305	0.00265458	0.0018279	Hif1a/Lbh/Fgf2/Cebpb	4
GO:0071636	positive regulation of transforming growth factor beta production	4/429	17/23210	0.000226305	0.00265458	0.0018279	Thbs1/Lum/Ptgs2/Cd200	4
GO:0016525	negative regulation of angiogenesis	9/429	112/23210	0.000237471	0.00277767	0.00191266	Thbs1/Ccl2/Sulf1/Pgk1/Serpine1/Sparc/Col4a2/Tgfb2/Cd59a	9
GO:1904035	regulation of epithelial cell apoptotic process	8/429	89/23210	0.000244022	0.00284623	0.00195986	Thbs1/Ngf/Bok/Serpine1/Nupr1/Hmox1/Gas6/Col18a1	8
GO:0007050	cell cycle arrest	10/429	138/23210	0.000253138	0.00293597	0.00202166	Thbs1/Cdkn1a/Inhba/Mif/Calr/Cdkn3/Cdkn2c/Cdkn2d/Rassf1/Tgfb2	10
GO:0030010	establishment of cell polarity	10/429	138/23210	0.000253138	0.00293597	0.00202166	Gja1/Myh9/Cenpa/Kif20b/Plk1/Ndc80/Sapcd2/Msn/Hsp90aa1/Lmna	10
GO:0072525	pyridine-containing compound biosynthetic process	9/429	113/23210	0.000253884	0.00293638	0.00202194	Mif/Pgk1/Pkm/Tpi1/Hif1a/Gapdh/Pgam1/Nupr1/Zbtb20	9
GO:0072524	pyridine-containing compound metabolic process	11/429	165/23210	0.000261148	0.00301196	0.00207398	Prdx5/Mif/Ldha/Pgk1/Pkm/Tpi1/Hif1a/Gapdh/Pgam1/Nupr1/Zbtb20	11
GO:0071774	response to fibroblast growth factor	8/429	90/23210	0.000263576	0.00303149	0.00208743	Thbs1/Smoc2/Cd44/Sulf1/Shcbp1/Ccn2/Fgf2/Iqgap1	8
GO:1990138	neuron projection extension	12/429	193/23210	0.000265323	0.00304311	0.00209543	Cxcl12/Fn1/Nrn1/Ngf/Bdnf/Rtn4/Aurka/Tnfrsf12a/Iqgap1/Hsp90aa1/Olfm1/Postn	12
GO:0006163	purine nucleotide metabolic process	20/429	447/23210	0.000276118	0.00315815	0.00217465	Bdnf/Nme1/Mif/Ldha/Pgk1/Cox4i2/Pkm/Tpi1/Hif1a/Uqcc2/Gapdh/Pgam1/Pde1a/Cdk1/Ccnb1/Ran/Nupr1/Atp1b1/Zbtb20/Rora	20
GO:0061035	regulation of cartilage development	7/429	69/23210	0.000282258	0.00321058	0.00221075	Scx/Anxa2/Frzb/Ctsk/Ccn2/Mustn1/Tgfb2	7
GO:1903670	regulation of sprouting angiogenesis	7/429	69/23210	0.000282258	0.00321058	0.00221075	Thbs1/Ptgs2/Pkm/Itga5/Anxa1/Fgf2/Hmox1	7
GO:0030307	positive regulation of cell growth	12/429	195/23210	0.000291596	0.00330769	0.00227762	Cxcl12/Fn1/Hbegf/Ngf/Bdnf/Rtn4/Fdps/Cxcl16/Mmp14/Mtpn/Tnfrsf12a/Tgfb2	12
GO:0019693	ribose phosphate metabolic process	20/429	450/23210	0.000300984	0.00340483	0.00234451	Bdnf/Nme1/Mif/Ldha/Pgk1/Cox4i2/Pkm/Tpi1/Hif1a/Uqcc2/Gapdh/Pgam1/Pde1a/Cdk1/Ccnb1/Ran/Nupr1/Atp1b1/Zbtb20/Rora	20
GO:0009124	nucleoside monophosphate biosynthetic process	11/429	168/23210	0.00030501	0.00344095	0.00236938	Mif/Pgk1/Pkm/Tpi1/Hif1a/Gapdh/Pgam1/Tyms/Dut/Nupr1/Zbtb20	11
GO:0045981	positive regulation of nucleotide metabolic process	6/429	50/23210	0.000307562	0.00345088	0.00237621	Mif/Pgk1/Cdk1/Ccnb1/Nupr1/Zbtb20	6
GO:1900544	positive regulation of purine nucleotide metabolic process	6/429	50/23210	0.000307562	0.00345088	0.00237621	Mif/Pgk1/Cdk1/Ccnb1/Nupr1/Zbtb20	6
GO:0016052	carbohydrate catabolic process	10/429	142/23210	0.000318669	0.00356581	0.00245536	Mif/Ldha/Pgk1/Pkm/Tpi1/Hif1a/Gapdh/Pgam1/Nupr1/Zbtb20	10
GO:0001706	endoderm formation	5/429	33/23210	0.000326422	0.00362311	0.00249481	Fn1/Inhba/Col5a2/Itga5/Col5a1	5
GO:0002082	regulation of oxidative phosphorylation	5/429	33/23210	0.000326422	0.00362311	0.00249481	Pgk1/Uqcc2/Cdk1/Ccnb1/Nupr1	5
GO:0040001	establishment of mitotic spindle localization	5/429	33/23210	0.000326422	0.00362311	0.00249481	Cenpa/Nusap1/Plk1/Ndc80/Sapcd2	5
GO:0043542	endothelial cell migration	12/429	198/23210	0.000335128	0.00370977	0.00255448	Thbs1/Ptgs2/Smoc2/Calr/Hif1a/Myh9/Sparc/Anxa1/Anxa3/Fgf2/Hmox1/Cdh13	12
GO:0090288	negative regulation of cellular response to growth factor stimulus	10/429	143/23210	0.000337097	0.00372159	0.00256262	Thbs1/Sulf1/Fbn1/Cd109/Ltbp1/Nbl1/Htra1/Cd59a/Pmepa1/Htra3	10
GO:0033619	membrane protein proteolysis	6/429	51/23210	0.000343199	0.00377885	0.00260205	Timp1/Timp2/Ctsh/Myh9/H13/Timp3	6
GO:0070507	regulation of microtubule cytoskeleton organization	12/429	199/23210	0.00035081	0.00385238	0.00265268	Phldb2/Stmn1/Tpx2/Ckap2/Plk1/Kif11/Tacc3/Ska1/Nek2/Ranbp1/Rassf1/Npm1	12
GO:0070208	protein heterotrimerization	4/429	19/23210	0.000357919	0.00392002	0.00269926	Col1a1/Col1a2/Col6a1/Col6a2	4
GO:0033044	regulation of chromosome organization	17/429	356/23210	0.000374179	0.00408727	0.00281442	H1f0/Top2a/Birc5/Cenpe/Ccnb1/Mki67/Plk1/Sgo2a/Aurkb/Tacc3/Ndc80/Atad2/Bub1b/Bub1/Nek2/Rad21/Lmna	17
GO:0001954	positive regulation of cell-matrix adhesion	6/429	52/23210	0.000381989	0.00415061	0.00285804	Sdc4/Map4k4/Csf1/Iqgap1/S100a10/Cdh13	6
GO:1902750	negative regulation of cell cycle G2/M phase transition	6/429	52/23210	0.000381989	0.00415061	0.00285804	Ccng1/Cdk1/Plk1/Rad21/Clspn/Fhl1	6
GO:0000302	response to reactive oxygen species	12/429	201/23210	0.000384044	0.00416198	0.00286587	Thbs1/Lcn2/Glrx/Prdx5/Aqp1/Ezh2/Lig1/Txn1/Ect2/Cryab/Anxa1/Hmox1	12
GO:0043900	regulation of multi-organism process	18/429	391/23210	0.000393787	0.00425641	0.00293089	Timp1/Cxcl1/Inhba/Anxa2/Ifitm3/Lgals1/Mif/P4hb/Calr/Prdx4/Gapdh/Pabpc1/Top2a/Aurka/Nucks1/Trim59/Plat/Htra1	18
GO:0051402	neuron apoptotic process	15/429	293/23210	0.000396846	0.00427827	0.00294594	Ngf/Bdnf/Bax/Hif1a/Gapdh/Birc5/Bok/Crlf1/Mt1/Hmox1/Cebpb/Gclm/Atf4/Npm1/Tgfb2	15
GO:0009206	purine ribonucleoside triphosphate biosynthetic process	10/429	147/23210	0.000419944	0.00450376	0.00310121	Nme1/Mif/Pgk1/Pkm/Tpi1/Hif1a/Gapdh/Pgam1/Nupr1/Zbtb20	10
GO:0046660	female sex differentiation	10/429	147/23210	0.000419944	0.00450376	0.00310121	Inhba/Fst/Ereg/Bax/Pla2g4a/Runx1/Serpine1/Nupr1/Arid5b/Cebpb	10
GO:0043523	regulation of neuron apoptotic process	14/429	264/23210	0.000433099	0.00462084	0.00318183	Ngf/Bdnf/Bax/Hif1a/Birc5/Bok/Crlf1/Mt1/Hmox1/Cebpb/Gclm/Atf4/Npm1/Tgfb2	14
GO:0072330	monocarboxylic acid biosynthetic process	14/429	264/23210	0.000433099	0.00462084	0.00318183	Ptgs2/Mif/Ldha/Pgk1/Pkm/Tpi1/Hif1a/Pla2g4a/Gapdh/Pgam1/Nupr1/Anxa1/Fads3/Zbtb20	14
GO:0008543	fibroblast growth factor receptor signaling pathway	7/429	74/23210	0.000435061	0.00462981	0.00318801	Thbs1/Smoc2/Sulf1/Shcbp1/Ccn2/Fgf2/Iqgap1	7
GO:0045132	meiotic chromosome segregation	8/429	97/23210	0.000439367	0.00466362	0.00321129	Top2a/Smc2/Smc4/Plk1/Sgo2a/Nuf2/Bub1b/Bub1	8
GO:0042730	fibrinolysis	4/429	20/23210	0.000440902	0.00466791	0.00321424	Thbs1/Anxa2/Serpine1/Serping1	4
GO:0009145	purine nucleoside triphosphate biosynthetic process	10/429	148/23210	0.000443109	0.00467927	0.00322207	Nme1/Mif/Pgk1/Pkm/Tpi1/Hif1a/Gapdh/Pgam1/Nupr1/Zbtb20	10
GO:0006733	oxidoreduction coenzyme metabolic process	11/429	177/23210	0.000475506	0.00500858	0.00344882	Prdx5/Mif/Ldha/Pgk1/Pkm/Tpi1/Hif1a/Gapdh/Pgam1/Nupr1/Zbtb20	11
GO:0009201	ribonucleoside triphosphate biosynthetic process	10/429	150/23210	0.00049263	0.00516261	0.00355489	Nme1/Mif/Pgk1/Pkm/Tpi1/Hif1a/Gapdh/Pgam1/Nupr1/Zbtb20	10
GO:0022612	gland morphogenesis	10/429	150/23210	0.00049263	0.00516261	0.00355489	Cd44/Tnc/Rtn4/Sulf1/Bax/Csf1/Mki67/Msn/Pdgfa/Cebpb	10
GO:0040013	negative regulation of locomotion	16/429	332/23210	0.000499447	0.0052208	0.00359495	Timp1/Thbs1/Cxcl12/Mif/Sulf1/Cd63/Calr/Phldb2/Serpine1/Col3a1/Acan/Fgf2/Cnn2/Nbl1/Olfm1/Cd200	16
GO:0034599	cellular response to oxidative stress	14/429	268/23210	0.000502947	0.00524412	0.00361101	Thbs1/Lcn2/Glrx/Prdx5/Aqp1/P4hb/Hif1a/Ezh2/Txn1/Ect2/Melk/Anxa1/Hmox1/Atf4	14
GO:0070228	regulation of lymphocyte apoptotic process	7/429	76/23210	0.000512113	0.00532624	0.00366755	Cd44/Mif/Bax/Hif1a/Aurkb/Lgals3/Tgfb2	7
GO:0007015	actin filament organization	18/429	400/23210	0.000514763	0.00534035	0.00367727	Tmsb10/Tpm4/Hsp90b1/Sdc4/Capg/Arpc1b/Marcks/Phldb2/Mtpn/Tpm3/Fat1/Stmn1/Diaph3/Eln/Ccn2/Actn4/S100a10/Enah	18
GO:0000028	ribosomal small subunit assembly	4/429	21/23210	0.000536741	0.00551294	0.00379612	Rps2/Rpsa/Rps27l/Rps19	4
GO:0003094	glomerular filtration	4/429	21/23210	0.000536741	0.00551294	0.00379612	Gja1/Aqp1/Sulf1/Gas6	4
GO:0090050	positive regulation of cell migration involved in sprouting angiogenesis	4/429	21/23210	0.000536741	0.00551294	0.00379612	Ptgs2/Anxa1/Fgf2/Hmox1	4
GO:1904666	regulation of ubiquitin protein ligase activity	4/429	21/23210	0.000536741	0.00551294	0.00379612	Cdc20/Ube2s/Plk1/Mastl	4
GO:0060560	developmental growth involved in morphogenesis	14/429	270/23210	0.000541325	0.00554623	0.00381904	Cxcl12/Fn1/Nrn1/Ngf/Tnc/Bdnf/Rtn4/Csf1/Aurka/Tnfrsf12a/Iqgap1/Hsp90aa1/Olfm1/Postn	14
GO:0046661	male sex differentiation	10/429	152/23210	0.000546657	0.00558699	0.00384711	Inhba/Gja1/Bax/Prdx4/Hmgb2/Aspm/Nupr1/Arid5b/Ybx3/Tgfb2	10
GO:0051785	positive regulation of nuclear division	7/429	77/23210	0.000554512	0.0056255	0.00387362	Ereg/Ube2c/Birc5/Cenpe/Nusap1/Sgo2a/Ranbp1	7
GO:0061180	mammary gland epithelium development	7/429	77/23210	0.000554512	0.0056255	0.00387362	Rtn4/Bax/Csf1/Hif1a/Lbh/Fgf2/Cebpb	7
GO:1905897	regulation of response to endoplasmic reticulum stress	7/429	77/23210	0.000554512	0.0056255	0.00387362	Clu/Manf/Bax/Pdia6/Dnajc3/Bok/Nupr1	7
GO:0010955	negative regulation of protein processing	5/429	37/23210	0.000564264	0.00566872	0.00390339	Thbs1/Serpine1/Serping1/Cd59a/Serpine2	5
GO:0033260	nuclear DNA replication	5/429	37/23210	0.000564264	0.00566872	0.00390339	Lig1/Pcna/Mcm3/Dbf4/Mcm7	5
GO:1902229	regulation of intrinsic apoptotic signaling pathway in response to DNA damage	5/429	37/23210	0.000564264	0.00566872	0.00390339	Cxcl12/Clu/Cd44/Mif/Cdkn2d	5
GO:1903318	negative regulation of protein maturation	5/429	37/23210	0.000564264	0.00566872	0.00390339	Thbs1/Serpine1/Serping1/Cd59a/Serpine2	5
GO:0071103	DNA conformation change	12/429	210/23210	0.000568474	0.00569716	0.00392297	H1f0/Top2a/Cdk1/Ccnb1/Smc2/Nusap1/Smc4/Ncapg/Mcm7/Hat1/Anxa1/Npm1	12
GO:0043536	positive regulation of blood vessel endothelial cell migration	6/429	56/23210	0.000572564	0.00572426	0.00394162	Thbs1/Ptgs2/Hif1a/Anxa1/Fgf2/Hmox1	6
GO:0034644	cellular response to UV	7/429	78/23210	0.000599655	0.00598062	0.00411815	Cdkn1a/Aqp1/Bax/Pbk/Aurkb/Pcna/Npm1	7
GO:0043467	regulation of generation of precursor metabolites and energy	9/429	127/23210	0.000601217	0.00598174	0.00411893	Mif/Pgk1/Hif1a/Uqcc2/Pgam1/Cdk1/Ccnb1/Nupr1/Zbtb20	9
GO:0051897	positive regulation of protein kinase B signaling	8/429	102/23210	0.00061553	0.00610943	0.00420685	Thbs1/Hbegf/Rtn4/Fgf2/Pdgfa/Gdf15/Hsp90aa1/Gas6	8
GO:0051893	regulation of focal adhesion assembly	6/429	57/23210	0.000630085	0.00622398	0.00428572	Sdc4/Map4k4/Mmp14/Phldb2/Iqgap1/S100a10	6
GO:0090109	regulation of cell-substrate junction assembly	6/429	57/23210	0.000630085	0.00622398	0.00428572	Sdc4/Map4k4/Mmp14/Phldb2/Iqgap1/S100a10	6
GO:0051896	regulation of protein kinase B signaling	10/429	155/23210	0.000636827	0.00627556	0.00432124	Thbs1/Hbegf/Phlda3/Rtn4/Fgf2/Pdgfa/Rcn3/Gdf15/Hsp90aa1/Gas6	10
GO:0001953	negative regulation of cell-matrix adhesion	5/429	38/23210	0.00064	0.00629181	0.00433243	Thbs1/Mmp14/Phldb2/Serpine1/Postn	5
GO:0002183	cytoplasmic translational initiation	4/429	22/23210	0.000646503	0.00631067	0.00434542	Rps2/Eif4a1/Rpl13a/Eif5	4
GO:0003418	growth plate cartilage chondrocyte differentiation	4/429	22/23210	0.000646503	0.00631067	0.00434542	Col6a3/Vwa1/Col6a1/Col6a2	4
GO:0097205	renal filtration	4/429	22/23210	0.000646503	0.00631067	0.00434542	Gja1/Aqp1/Sulf1/Gas6	4
GO:0031647	regulation of protein stability	14/429	275/23210	0.000648315	0.00631343	0.00434732	Clu/Rtn4/Plpp3/Ctsh/Calr/Gapdh/Aurka/Plk1/Cryab/Atp1b1/Hsp90aa1/Lmna/Rassf1/Npm1	14
GO:0017015	regulation of transforming growth factor beta receptor signaling pathway	8/429	103/23210	0.000656798	0.00638099	0.00439384	Thbs1/Lox/Fbn1/Cd109/Ltbp1/Htra1/Pmepa1/Htra3	8
GO:0045144	meiotic sister chromatid segregation	3/429	10/23210	0.000683142	0.00654622	0.00450761	Sgo2a/Bub1b/Bub1	3
GO:0051177	meiotic sister chromatid cohesion	3/429	10/23210	0.000683142	0.00654622	0.00450761	Sgo2a/Bub1b/Bub1	3
GO:1900115	extracellular regulation of signal transduction	3/429	10/23210	0.000683142	0.00654622	0.00450761	Fbn1/Ltbp1/Nbl1	3
GO:1900116	extracellular negative regulation of signal transduction	3/429	10/23210	0.000683142	0.00654622	0.00450761	Fbn1/Ltbp1/Nbl1	3
GO:2001280	positive regulation of unsaturated fatty acid biosynthetic process	3/429	10/23210	0.000683142	0.00654622	0.00450761	Ptgs2/Pla2g4a/Anxa1	3
GO:0051054	positive regulation of DNA metabolic process	13/429	245/23210	0.000683318	0.00654622	0.00450761	Smoc2/Ereg/Bax/Cdk1/Aurkb/Pcna/Dbf4/Nek2/Anxa3/Fgf2/Hsp90aa1/Npm1/Cst3	13
GO:1903902	positive regulation of viral life cycle	6/429	58/23210	0.000691986	0.00661391	0.00455422	Anxa2/Lgals1/P4hb/Pabpc1/Top2a/Nucks1	6
GO:0018209	peptidyl-serine modification	16/429	343/23210	0.000708815	0.00675911	0.00465421	Ptgs2/Cd44/Bdnf/Mif/Bax/Cdk1/Pbk/Ccnb1/Plk1/Aurkb/Txn1/Clspn/Mastl/Hsp90aa1/Gas6/Bgn	16
GO:0043491	protein kinase B signaling	11/429	186/23210	0.000719394	0.00684419	0.00471279	Thbs1/Hbegf/Lox/Phlda3/Rtn4/Fgf2/Pdgfa/Rcn3/Gdf15/Hsp90aa1/Gas6	11
GO:0090049	regulation of cell migration involved in sprouting angiogenesis	5/429	39/23210	0.000723098	0.00686361	0.00472617	Thbs1/Ptgs2/Anxa1/Fgf2/Hmox1	5
GO:1903844	regulation of cellular response to transforming growth factor beta stimulus	8/429	105/23210	0.000746027	0.00706501	0.00486485	Thbs1/Lox/Fbn1/Cd109/Ltbp1/Htra1/Pmepa1/Htra3	8
GO:0001655	urogenital system development	16/429	346/23210	0.000777485	0.00734608	0.00505838	Plaur/Cd44/Tnc/Bdnf/Aqp1/Sulf1/Bax/Fbn1/Cenpf/Cep55/Crlf1/Anxa1/Arid5b/Fgf2/Pdgfa/Tgfb2	16
GO:0048661	positive regulation of smooth muscle cell proliferation	8/429	106/23210	0.000794161	0.00748651	0.00515508	Thbs1/Ptgs2/Hbegf/Ereg/Hif1a/Fgf2/Hmox1/Cdh13	8
GO:0009142	nucleoside triphosphate biosynthetic process	10/429	160/23210	0.000814236	0.00764086	0.00526137	Nme1/Mif/Pgk1/Pkm/Tpi1/Hif1a/Gapdh/Pgam1/Nupr1/Zbtb20	10
GO:0051291	protein heterooligomerization	10/429	160/23210	0.000814236	0.00764086	0.00526137	Anxa2/Rrm2/Rrm1/Col1a1/Col1a2/Cldn3/Col6a1/Col6a2/S100a10/Sqstm1	10
GO:0030324	lung development	12/429	219/23210	0.000822242	0.0076985	0.00530105	Mgp/Lox/Tnc/Ctsh/Mmp14/Rpl13a/Ccn2/Sparc/Fgf2/Pdgfa/Rcn3/Errfi1	12
GO:0070482	response to oxygen levels	14/429	282/23210	0.00082784	0.00773338	0.00532507	Hsp90b1/Aqp1/Rtn4/Pgk1/P4hb/Hif1a/Tacc3/Cryab/Atp1b1/Plat/Hmox1/Tgfb2/Wtip/Rora	14
GO:0048872	homeostasis of number of cells	15/429	315/23210	0.000836813	0.00779955	0.00537064	Ccl2/Inhba/Cd44/Prdx5/Mif/Bax/Csf1/Rps19/Hif1a/Ccnb2/Hmgb2/Ezh2/Anxa1/Hmox1/Tgfb2	15
GO:0060541	respiratory system development	13/429	251/23210	0.000854373	0.00794529	0.00547099	Mgp/Lox/Tnc/Ctsh/Mmp14/Ano1/Rpl13a/Ccn2/Sparc/Fgf2/Pdgfa/Rcn3/Errfi1	13
GO:1901888	regulation of cell junction assembly	7/429	83/23210	0.000871033	0.00808201	0.00556513	Gja1/Sdc4/Map4k4/Mmp14/Phldb2/Iqgap1/S100a10	7
GO:0072521	purine-containing compound metabolic process	20/429	490/23210	0.000874258	0.00809375	0.00557322	Bdnf/Nme1/Mif/Ldha/Pgk1/Cox4i2/Pkm/Tpi1/Hif1a/Uqcc2/Gapdh/Pgam1/Pde1a/Cdk1/Ccnb1/Ran/Nupr1/Atp1b1/Zbtb20/Rora	20
GO:0045840	positive regulation of mitotic nuclear division	6/429	61/23210	0.000906215	0.00835239	0.00575131	Ereg/Ube2c/Birc5/Cenpe/Nusap1/Ranbp1	6
GO:0010972	negative regulation of G2/M transition of mitotic cell cycle	5/429	41/23210	0.00091315	0.00835239	0.00575131	Ccng1/Cdk1/Rad21/Clspn/Fhl1	5
GO:0009165	nucleotide biosynthetic process	14/429	285/23210	0.000916727	0.00835239	0.00575131	Nme1/Mif/Pgk1/Pkm/Tpi1/Hif1a/Gapdh/Pgam1/Rrm2/Tyms/Dut/Rrm1/Nupr1/Zbtb20	14
GO:0018105	peptidyl-serine phosphorylation	15/429	318/23210	0.000920758	0.00835239	0.00575131	Ptgs2/Cd44/Bdnf/Mif/Bax/Cdk1/Pbk/Ccnb1/Plk1/Aurkb/Txn1/Clspn/Mastl/Hsp90aa1/Gas6	15
GO:0030323	respiratory tube development	12/429	222/23210	0.000925435	0.00835239	0.00575131	Mgp/Lox/Tnc/Ctsh/Mmp14/Rpl13a/Ccn2/Sparc/Fgf2/Pdgfa/Rcn3/Errfi1	12
GO:0000727	double-strand break repair via break-induced replication	3/429	11/23210	0.000926471	0.00835239	0.00575131	Mcm3/Gins2/Mcm7	3
GO:0031392	regulation of prostaglandin biosynthetic process	3/429	11/23210	0.000926471	0.00835239	0.00575131	Ptgs2/Pla2g4a/Anxa1	3
GO:0038063	collagen-activated tyrosine kinase receptor signaling pathway	3/429	11/23210	0.000926471	0.00835239	0.00575131	Col1a1/Col4a2/Col4a5	3
GO:0043589	skin morphogenesis	3/429	11/23210	0.000926471	0.00835239	0.00575131	Col1a1/Col1a2/Errfi1	3
GO:0043619	regulation of transcription from RNA polymerase II promoter in response to oxidative stress	3/429	11/23210	0.000926471	0.00835239	0.00575131	Hif1a/Hmox1/Atf4	3
GO:0070601	centromeric sister chromatid cohesion	3/429	11/23210	0.000926471	0.00835239	0.00575131	Sgo2a/Bub1b/Bub1	3
GO:1903431	positive regulation of cell maturation	3/429	11/23210	0.000926471	0.00835239	0.00575131	Ngf/Runx1/Aurka	3
GO:0072331	signal transduction by p53 class mediator	9/429	135/23210	0.000932103	0.00838487	0.00577367	Cdkn1a/Phlda3/Cd44/Mif/Bax/Rps27l/Bok/Nupr1/Npm1	9
GO:0048660	regulation of smooth muscle cell proliferation	10/429	163/23210	0.000938912	0.00842775	0.0058032	Thbs1/Ptgs2/Hbegf/Cdkn1a/Ereg/Hif1a/Pde1a/Fgf2/Hmox1/Cdh13	10
GO:0048008	platelet-derived growth factor receptor signaling pathway	6/429	62/23210	0.00098791	0.00884833	0.00609281	Lox/Glrx/Arid5b/Plat/Iqgap1/Pdgfa	6
GO:0001776	leukocyte homeostasis	8/429	110/23210	0.00101226	0.00904677	0.00622945	Ccl2/Cd44/Mif/Bax/Hif1a/Ccnb2/Anxa1/Tgfb2	8
GO:0030308	negative regulation of cell growth	11/429	194/23210	0.001016	0.00906065	0.006239	Cdkn1a/Inhba/Gja1/Rtn4/Frzb/Cdkn2c/Cdkn2d/Cryab/Tgfb2/Fhl1/Serpine2	11
GO:0030866	cortical actin cytoskeleton organization	5/429	42/23210	0.00102101	0.00908568	0.00625624	Calr/Racgap1/Anln/Kif23/Ect2	5
GO:0006754	ATP biosynthetic process	9/429	137/23210	0.0010345	0.00916624	0.00631172	Mif/Pgk1/Pkm/Tpi1/Hif1a/Gapdh/Pgam1/Nupr1/Zbtb20	9
GO:0009411	response to UV	9/429	137/23210	0.0010345	0.00916624	0.00631172	Cdkn1a/Aqp1/Bax/Pbk/Pclaf/Aurkb/Pcna/Cdkn2d/Npm1	9
GO:0001516	prostaglandin biosynthetic process	4/429	25/23210	0.00107013	0.00938129	0.00645979	Ptgs2/Mif/Pla2g4a/Anxa1	4
GO:0046457	prostanoid biosynthetic process	4/429	25/23210	0.00107013	0.00938129	0.00645979	Ptgs2/Mif/Pla2g4a/Anxa1	4
GO:0046688	response to copper ion	4/429	25/23210	0.00107013	0.00938129	0.00645979	Cp/Aqp1/Mt1/Mt2	4
GO:0051894	positive regulation of focal adhesion assembly	4/429	25/23210	0.00107013	0.00938129	0.00645979	Sdc4/Map4k4/Iqgap1/S100a10	4
GO:0071677	positive regulation of mononuclear cell migration	4/429	25/23210	0.00107013	0.00938129	0.00645979	Ccl2/Cxcl12/Serpine1/Lgals3	4
GO:0001942	hair follicle development	8/429	111/23210	0.00107364	0.00938539	0.00646261	Ptgs2/Inhba/Fst/Ctsl/Runx1/Cd109/Pdgfa/Tgfb2	8
GO:0043388	positive regulation of DNA binding	6/429	63/23210	0.00107515	0.00938539	0.00646261	Ngf/Plaur/Nme1/H1f0/Hmgb2/Txn1	6
GO:0045926	negative regulation of growth	13/429	258/23210	0.00109801	0.00956475	0.00658612	Cdkn1a/Inhba/Gja1/Rtn4/Frzb/Hif1a/Cdkn2c/Cdkn2d/Cryab/Gdf15/Tgfb2/Fhl1/Serpine2	13
GO:1901293	nucleoside phosphate biosynthetic process	14/429	291/23210	0.00111878	0.0097251	0.00669654	Nme1/Mif/Pgk1/Pkm/Tpi1/Hif1a/Gapdh/Pgam1/Rrm2/Tyms/Dut/Rrm1/Nupr1/Zbtb20	14
GO:0006281	DNA repair	19/429	464/23210	0.00112381	0.00974838	0.00671256	Pold4/Pclaf/Smc2/Smc4/Esco2/Kif22/Lig1/Pcna/Cdkn2d/Nucks1/Ube2t/Mcm3/Gins2/Rad21/H2afx/Clspn/Mcm7/Dek/Npm1	19
GO:0031398	positive regulation of protein ubiquitination	8/429	112/23210	0.00113796	0.0098305	0.00676911	Ngf/Rps2/Cdc20/Ube2s/Plk1/Mastl/Rassf1/Npm1	8
GO:0043277	apoptotic cell clearance	5/429	43/23210	0.00113804	0.0098305	0.00676911	Thbs1/Ccl2/Txndc5/Gas6/Mfge8	5
GO:0002690	positive regulation of leukocyte chemotaxis	7/429	87/23210	0.00115113	0.00992279	0.00683266	Thbs1/Ccl2/Cxcl12/Csf1/Calr/Serpine1/Gas6	7
GO:0030512	negative regulation of transforming growth factor beta receptor signaling pathway	6/429	64/23210	0.00116818	0.010007	0.00689068	Fbn1/Cd109/Ltbp1/Htra1/Pmepa1/Htra3	6
GO:0044774	mitotic DNA integrity checkpoint	6/429	64/23210	0.00116818	0.010007	0.00689068	Cdkn1a/Rps27l/Ccng1/Top2a/Cdk1/Clspn	6
GO:1903391	regulation of adherens junction organization	6/429	64/23210	0.00116818	0.010007	0.00689068	Sdc4/Map4k4/Mmp14/Phldb2/Iqgap1/S100a10	6
GO:0048588	developmental cell growth	13/429	260/23210	0.00117743	0.0100654	0.00693088	Cxcl12/Fn1/Nrn1/Ngf/Bdnf/Rtn4/Fdps/Aurka/Tnfrsf12a/Iqgap1/Hsp90aa1/Olfm1/Postn	13
GO:0048659	smooth muscle cell proliferation	10/429	168/23210	0.00118125	0.0100772	0.00693898	Thbs1/Ptgs2/Hbegf/Cdkn1a/Ereg/Hif1a/Pde1a/Fgf2/Hmox1/Cdh13	10
GO:0009314	response to radiation	17/429	395/23210	0.0011871	0.0101063	0.00695902	Cdkn1a/Aqp1/Bax/Hif1a/Pbk/Pclaf/Aurkb/Pcna/Cdkn2d/Txn1/Nucks1/Ect2/H2afx/Cryab/Col3a1/Anxa1/Npm1	17
GO:0090101	negative regulation of transmembrane receptor protein serine/threonine kinase signaling pathway	8/429	113/23210	0.00120532	0.0101983	0.00702236	Fst/Fbn1/Cd109/Ltbp1/Nbl1/Htra1/Pmepa1/Htra3	8
GO:0098773	skin epidermis development	8/429	113/23210	0.00120532	0.0101983	0.00702236	Ptgs2/Inhba/Fst/Ctsl/Runx1/Cd109/Pdgfa/Tgfb2	8
GO:1904019	epithelial cell apoptotic process	8/429	113/23210	0.00120532	0.0101983	0.00702236	Thbs1/Ngf/Bok/Serpine1/Nupr1/Hmox1/Gas6/Col18a1	8
GO:0001731	formation of translation preinitiation complex	3/429	12/23210	0.00121841	0.010288	0.00708412	Rps2/Rpl13a/Eif5	3
GO:0006323	DNA packaging	10/429	169/23210	0.00123535	0.0103885	0.00715336	H1f0/Top2a/Cdk1/Ccnb1/Smc2/Nusap1/Smc4/Ncapg/Hat1/Npm1	10
GO:0050821	protein stabilization	10/429	169/23210	0.00123535	0.0103885	0.00715336	Clu/Rtn4/Plpp3/Calr/Gapdh/Cryab/Atp1b1/Hsp90aa1/Rassf1/Npm1	10
GO:0090025	regulation of monocyte chemotaxis	4/429	26/23210	0.00124641	0.0104463	0.00719314	Ccl2/Cxcl12/Serpine1/Nbl1	4
GO:0046394	carboxylic acid biosynthetic process	16/429	362/23210	0.00124728	0.0104463	0.00719314	Ptgs2/Mif/Ldha/Pgk1/Pkm/Tpi1/Gsto1/Hif1a/Pla2g4a/Gapdh/Pgam1/Ugdh/Nupr1/Anxa1/Fads3/Zbtb20	16
GO:0043616	keratinocyte proliferation	5/429	44/23210	0.00126472	0.0105706	0.00727872	Fst/Ctsl/Ereg/Cd109/Cdh13	5
GO:0030968	endoplasmic reticulum unfolded protein response	6/429	65/23210	0.00126724	0.0105706	0.00727872	Bax/Pdia6/Calr/Dnajc3/Bok/Atf4	6
GO:0022404	molting cycle process	8/429	114/23210	0.00127582	0.0105993	0.00729849	Ptgs2/Inhba/Fst/Ctsl/Runx1/Cd109/Pdgfa/Tgfb2	8
GO:0022405	hair cycle process	8/429	114/23210	0.00127582	0.0105993	0.00729849	Ptgs2/Inhba/Fst/Ctsl/Runx1/Cd109/Pdgfa/Tgfb2	8
GO:0016053	organic acid biosynthetic process	16/429	363/23210	0.00128326	0.0106397	0.00732633	Ptgs2/Mif/Ldha/Pgk1/Pkm/Tpi1/Gsto1/Hif1a/Pla2g4a/Gapdh/Pgam1/Ugdh/Nupr1/Anxa1/Fads3/Zbtb20	16
GO:0070301	cellular response to hydrogen peroxide	7/429	89/23210	0.00131537	0.0108841	0.00749461	Lcn2/Glrx/Aqp1/Ezh2/Txn1/Ect2/Anxa1	7
GO:0001101	response to acid chemical	16/429	364/23210	0.00132011	0.0109015	0.00750658	Ngf/Col5a2/Anxa2/Bdnf/Aqp1/Ctsh/Eno1/Runx1/Cdkn2d/Ranbp1/Col1a1/Col3a1/Col1a2/Col6a1/S100a10/Cebpb	16
GO:0050680	negative regulation of epithelial cell proliferation	9/429	142/23210	0.0013308	0.0109678	0.00755226	Thbs1/Gja1/Ctsl/Sulf1/Nupr1/Sparc/Cd109/Npm1/Tgfb2	9
GO:0060537	muscle tissue development	19/429	472/23210	0.00136879	0.0112585	0.00775238	Scx/Lox/Rcan1/Gja1/Bdnf/Fdps/Uqcc2/Cenpf/Cdk1/Ccnb1/Eln/Nupr1/Col3a1/Fgf2/Hspg2/Lmna/Ybx3/Tgfb2/Mbnl1	19
GO:1903845	negative regulation of cellular response to transforming growth factor beta stimulus	6/429	66/23210	0.0013726	0.0112673	0.00775849	Fbn1/Cd109/Ltbp1/Htra1/Pmepa1/Htra3	6
GO:0048638	regulation of developmental growth	17/429	401/23210	0.00139517	0.0114266	0.00786819	Cxcl12/Fn1/Cdkn1a/Ngf/Gja1/Bdnf/Rtn4/Fdps/Csf1/Cdk1/Ccnb1/Serpine1/Tnfrsf12a/Fgf2/Gdf15/Olfm1/Ybx3	17
GO:0019233	sensory perception of pain	9/429	143/23210	0.00139754	0.0114266	0.00786819	Ptgs2/Ccl2/Cxcl12/Ngf/Aqp1/Rtn4/Ano1/Lxn/Uchl1	9
GO:0003254	regulation of membrane depolarization	5/429	45/23210	0.00140151	0.0114364	0.00787492	Gja1/Bok/Scn1b/Gclm/Fhl1	5
GO:0010971	positive regulation of G2/M transition of mitotic cell cycle	4/429	27/23210	0.00144203	0.0117207	0.00807068	Cdk1/Ccnb1/Lmnb1/Cdc25b	4
GO:0060536	cartilage morphogenesis	4/429	27/23210	0.00144203	0.0117207	0.00807068	Col6a3/Vwa1/Col6a1/Col6a2	4
GO:0001938	positive regulation of endothelial cell proliferation	7/429	91/23210	0.00149738	0.0121468	0.00836405	Ccl2/Cxcl12/Pold4/Hmgb2/Fgf2/Hmox1/Cdh13	7
GO:0032886	regulation of microtubule-based process	12/429	235/23210	0.0015056	0.0121895	0.00839345	Phldb2/Stmn1/Tpx2/Ckap2/Plk1/Kif11/Tacc3/Ska1/Nek2/Ranbp1/Rassf1/Npm1	12
GO:0006110	regulation of glycolytic process	5/429	46/23210	0.0015489	0.0124292	0.00855854	Mif/Hif1a/Pgam1/Nupr1/Zbtb20	5
GO:0030811	regulation of nucleotide catabolic process	5/429	46/23210	0.0015489	0.0124292	0.00855854	Mif/Hif1a/Pgam1/Nupr1/Zbtb20	5
GO:0031145	anaphase-promoting complex-dependent catabolic process	3/429	13/23210	0.00156231	0.0124292	0.00855854	Ube2c/Cdc20/Ube2s	3
GO:0033280	response to vitamin D	3/429	13/23210	0.00156231	0.0124292	0.00855854	Spp1/Pdia3/Cdkn2d	3
GO:0038065	collagen-activated signaling pathway	3/429	13/23210	0.00156231	0.0124292	0.00855854	Col1a1/Col4a2/Col4a5	3
GO:0051549	positive regulation of keratinocyte migration	3/429	13/23210	0.00156231	0.0124292	0.00855854	Hbegf/Map4k4/Serpine1	3
GO:0071295	cellular response to vitamin	3/429	13/23210	0.00156231	0.0124292	0.00855854	Pdia3/Postn/Gas6	3
GO:1905048	regulation of metallopeptidase activity	3/429	13/23210	0.00156231	0.0124292	0.00855854	Timp1/Timp2/Timp3	3
GO:2001279	regulation of unsaturated fatty acid biosynthetic process	3/429	13/23210	0.00156231	0.0124292	0.00855854	Ptgs2/Pla2g4a/Anxa1	3
GO:0097530	granulocyte migration	9/429	146/23210	0.00161408	0.0128164	0.00882518	Spp1/Thbs1/Cxcl1/Ccl2/Cxcl2/Rtn4/Csf1/Lgals3/Anxa1	9
GO:1903706	regulation of hemopoiesis	17/429	407/23210	0.00163329	0.012944	0.00891304	Cxcl1/Inhba/Lox/Tmem176b/Tmem176a/Cd44/Nme1/Csf1/Mmp14/Fbn1/Hif1a/Runx1/Hmgb2/Anxa1/Cebpb/Hsp90aa1/Gas6	17
GO:0051984	positive regulation of chromosome segregation	4/429	28/23210	0.00165806	0.0130901	0.00901362	Cenpe/Ccnb1/Sgo2a/Rad21	4
GO:0071168	protein localization to chromatin	4/429	28/23210	0.00165806	0.0130901	0.00901362	Esco2/Plk1/Ezh2/Rad21	4
GO:0016202	regulation of striated muscle tissue development	10/429	176/23210	0.00167336	0.0131804	0.00907582	Lox/Gja1/Bdnf/Fdps/Uqcc2/Cenpf/Cdk1/Ccnb1/Fgf2/Ybx3	10
GO:0044419	interspecies interaction between organisms	17/429	408/23210	0.00167613	0.0131804	0.00907582	Vcam1/Cxcl1/Ccl2/Fn1/Anxa2/Ifitm3/Aqp1/Lgals1/Bax/P4hb/Rps19/Gapdh/Pabpc1/Top2a/Nucks1/Trim59/Gas6	17
GO:2000278	regulation of DNA biosynthetic process	8/429	119/23210	0.00167908	0.0131804	0.00907582	Cdkn1a/Smoc2/Gja1/Aurkb/Nek2/Fgf2/Hsp90aa1/Npm1	8
GO:0006949	syncytium formation	6/429	69/23210	0.00172905	0.0135213	0.00931053	Cxcl12/Cd44/Ccng1/Myh9/Cd109/Gdf15	6
GO:2000107	negative regulation of leukocyte apoptotic process	6/429	69/23210	0.00172905	0.0135213	0.00931053	Cxcl12/Cd44/Mif/Hif1a/Aurkb/Gas6	6
GO:0034504	protein localization to nucleus	13/429	272/23210	0.00176115	0.0136945	0.00942982	Ptgs2/Cdkn1a/Calr/Cdk1/Plk1/Ran/Txn1/Ect2/Rangap1/Col1a1/Lmna/Npm1/Tgfb2	13
GO:0051924	regulation of calcium ion transport	13/429	272/23210	0.00176115	0.0136945	0.00942982	Ptgs2/Cxcl12/Ngf/Anxa2/Gja1/Bax/Gsto1/Atp2b1/Serpine1/Lgals3/Atp1b1/Tgfb2/Ahnak	13
GO:0060485	mesenchyme development	13/429	272/23210	0.00176115	0.0136945	0.00942982	Thbs1/Fn1/Scx/Gja1/Plaur/Rtn4/Frzb/Hif1a/Phldb2/Glipr2/Ezh2/Col1a1/Tgfb2	13
GO:0043393	regulation of protein binding	12/429	240/23210	0.00179672	0.0139449	0.00960219	Lox/Ngf/Anxa2/Bdnf/Bax/Stmn1/Aurka/Plk1/Aurkb/Ran/Dut/Lgals3	12
GO:0002181	cytoplasmic translation	7/429	94/23210	0.00180654	0.0139948	0.00963656	Rps2/Rpsa/Rplp0/Rplp1/Eif4a1/Rpl13a/Eif5	7
GO:0008361	regulation of cell size	11/429	209/23210	0.00184342	0.0142537	0.00981484	Cxcl12/Fn1/Ngf/Bdnf/Aqp1/Rtn4/Mtpn/Tnfrsf12a/Hsp90aa1/Olfm1/Npm1	11
GO:0044786	cell cycle DNA replication	5/429	48/23210	0.00187741	0.0144354	0.00993999	Lig1/Pcna/Mcm3/Dbf4/Mcm7	5
GO:0044848	biological phase	5/429	48/23210	0.00187741	0.0144354	0.00993999	Ptgs2/Ctsl/Cdc20/Dek/Tgfb2	5
GO:0051438	regulation of ubiquitin-protein transferase activity	5/429	48/23210	0.00187741	0.0144354	0.00993999	Rps2/Cdc20/Ube2s/Plk1/Mastl	5
GO:0014706	striated muscle tissue development	18/429	449/23210	0.00189521	0.0144974	0.00998268	Scx/Lox/Rcan1/Gja1/Bdnf/Fdps/Uqcc2/Cenpf/Cdk1/Ccnb1/Eln/Nupr1/Fgf2/Hspg2/Lmna/Ybx3/Tgfb2/Mbnl1	18
GO:0071353	cellular response to interleukin-4	4/429	29/23210	0.00189558	0.0144974	0.00998268	Rps2/Rplp0/Tuba1b/Nfil3	4
GO:1901861	regulation of muscle tissue development	10/429	179/23210	0.00189601	0.0144974	0.00998268	Lox/Gja1/Bdnf/Fdps/Uqcc2/Cenpf/Cdk1/Ccnb1/Fgf2/Ybx3	10
GO:0046916	cellular transition metal ion homeostasis	7/429	95/23210	0.00191989	0.0146529	0.0100898	Lcn2/Cp/Ftl1/Hif1a/Mt1/Mt2/Hmox1	7
GO:0044403	symbiont process	15/429	343/23210	0.00194002	0.0147775	0.0101755	Vcam1/Cxcl1/Fn1/Anxa2/Ifitm3/Aqp1/Lgals1/Bax/P4hb/Gapdh/Pabpc1/Top2a/Nucks1/Trim59/Gas6	15
GO:0034614	cellular response to reactive oxygen species	9/429	150/23210	0.00194382	0.0147775	0.0101755	Thbs1/Lcn2/Glrx/Prdx5/Aqp1/Ezh2/Txn1/Ect2/Anxa1	9
GO:0031340	positive regulation of vesicle fusion	3/429	14/23210	0.00196126	0.0147775	0.0101755	Anxa2/Pla2g4a/Anxa1	3
GO:0035791	platelet-derived growth factor receptor-beta signaling pathway	3/429	14/23210	0.00196126	0.0147775	0.0101755	Lox/Glrx/Pdgfa	3
GO:0048672	positive regulation of collateral sprouting	3/429	14/23210	0.00196126	0.0147775	0.0101755	Ngf/Bdnf/Rtn4	3
GO:0061469	regulation of type B pancreatic cell proliferation	3/429	14/23210	0.00196126	0.0147775	0.0101755	Birc5/Nupr1/Errfi1	3
GO:0072697	protein localization to cell cortex	3/429	14/23210	0.00196126	0.0147775	0.0101755	Anln/Plk1/Sapcd2	3
GO:0048634	regulation of muscle organ development	10/429	180/23210	0.00197532	0.0148563	0.0102298	Lox/Gja1/Bdnf/Fdps/Uqcc2/Cenpf/Cdk1/Ccnb1/Fgf2/Ybx3	10
GO:0006091	generation of precursor metabolites and energy	16/429	379/23210	0.00198941	0.014935	0.010284	Bdnf/Mif/Ldha/Bax/Pgk1/Cox4i2/Pkm/Tpi1/Hif1a/Uqcc2/Gapdh/Pgam1/Cdk1/Ccnb1/Nupr1/Zbtb20	16
GO:0042255	ribosome assembly	6/429	71/23210	0.00200299	0.0150097	0.0103354	Rps2/Rpsa/Rps27l/Rplp0/Rpl12/Rps19	6
GO:1904036	negative regulation of epithelial cell apoptotic process	5/429	49/23210	0.00205951	0.0154053	0.0106078	Ngf/Serpine1/Nupr1/Hmox1/Gas6	5
GO:0071621	granulocyte chemotaxis	8/429	123/23210	0.0020692	0.0154498	0.0106385	Spp1/Thbs1/Cxcl1/Ccl2/Cxcl2/Csf1/Lgals3/Anxa1	8
GO:0071229	cellular response to acid chemical	13/429	278/23210	0.00213253	0.0158939	0.0109442	Ngf/Col5a2/Anxa2/Bdnf/Aqp1/Eno1/Ranbp1/Col1a1/Col3a1/Col1a2/Col6a1/S100a10/Cebpb	13
GO:0034248	regulation of cellular amide metabolic process	16/429	382/23210	0.00215265	0.0159204	0.0109625	Thbs1/Clu/Rps27l/Calr/Rplp1/Uqcc2/Gapdh/Pgam1/Rbm3/Dnajc3/Rpl13a/Tyms/Ncl/Olfm1/Eif5/Npm1	16
GO:0000132	establishment of mitotic spindle orientation	4/429	30/23210	0.00215565	0.0159204	0.0109625	Cenpa/Plk1/Ndc80/Sapcd2	4
GO:0002902	regulation of B cell apoptotic process	4/429	30/23210	0.00215565	0.0159204	0.0109625	Cd44/Mif/Bax/Aurkb	4
GO:0044319	wound healing, spreading of cells	4/429	30/23210	0.00215565	0.0159204	0.0109625	Hbegf/Cd44/Phldb2/Col5a1	4
GO:0090505	epiboly involved in wound healing	4/429	30/23210	0.00215565	0.0159204	0.0109625	Hbegf/Cd44/Phldb2/Col5a1	4
GO:0006119	oxidative phosphorylation	7/429	97/23210	0.00216307	0.0159204	0.0109625	Bdnf/Pgk1/Cox4i2/Uqcc2/Cdk1/Ccnb1/Nupr1	7
GO:0070167	regulation of biomineral tissue development	7/429	97/23210	0.00216307	0.0159204	0.0109625	Mgp/Gja1/Hif1a/Atp2b1/Cebpb/Atf4/Gas6	7
GO:0051260	protein homooligomerization	16/429	383/23210	0.00220949	0.016233	0.0111778	Lcn2/Clu/Mif/Bax/Pkm/Marcks/Anxa5/Gapdh/Tk1/Dut/Ect2/Cryab/Cldn3/Hmox1/Npm1/Pam	16
GO:0061351	neural precursor cell proliferation	10/429	183/23210	0.00222947	0.0163507	0.0112588	Bdnf/Hif1a/Racgap1/Aspm/Tacc3/Shcbp1/Melk/Cip2a/Fgf2/Rora	10
GO:0030865	cortical cytoskeleton organization	5/429	50/23210	0.00225418	0.0165026	0.0113634	Calr/Racgap1/Anln/Kif23/Ect2	5
GO:0070227	lymphocyte apoptotic process	7/429	98/23210	0.00229324	0.0167293	0.0115195	Cd44/Mif/Bax/Hif1a/Aurkb/Lgals3/Tgfb2	7
GO:0071482	cellular response to light stimulus	7/429	98/23210	0.00229324	0.0167293	0.0115195	Cdkn1a/Aqp1/Bax/Pbk/Aurkb/Pcna/Npm1	7
GO:0048762	mesenchymal cell differentiation	11/429	216/23210	0.00238425	0.0173057	0.0119164	Fn1/Gja1/Plaur/Rtn4/Frzb/Hif1a/Phldb2/Glipr2/Ezh2/Col1a1/Tgfb2	11
GO:0055076	transition metal ion homeostasis	8/429	126/23210	0.00240601	0.0173057	0.0119164	Lcn2/Cp/Ftl1/Bdh2/Hif1a/Mt1/Mt2/Hmox1	8
GO:0044843	cell cycle G1/S phase transition	10/429	185/23210	0.00241304	0.0173057	0.0119164	Cdkn1a/Inhba/Rps27l/Ccna2/Cdkn2c/Ezh2/Cdkn2d/Dbf4/Anxa1/Fhl1	10
GO:0000212	meiotic spindle organization	3/429	15/23210	0.00241817	0.0173057	0.0119164	Myh9/Aspm/Aurka	3
GO:0043129	surfactant homeostasis	3/429	15/23210	0.00241817	0.0173057	0.0119164	Ctsh/Pla2g4a/Rcn3	3
GO:0051382	kinetochore assembly	3/429	15/23210	0.00241817	0.0173057	0.0119164	Cenpa/Cenpe/Cenpw	3
GO:0051547	regulation of keratinocyte migration	3/429	15/23210	0.00241817	0.0173057	0.0119164	Hbegf/Map4k4/Serpine1	3
GO:0071280	cellular response to copper ion	3/429	15/23210	0.00241817	0.0173057	0.0119164	Aqp1/Mt1/Mt2	3
GO:2001241	positive regulation of extrinsic apoptotic signaling pathway in absence of ligand	3/429	15/23210	0.00241817	0.0173057	0.0119164	Inhba/Bax/Tgfb2	3
GO:0001556	oocyte maturation	4/429	31/23210	0.00243932	0.0173057	0.0119164	Ereg/Ccnb1/Aurka/Cdc25b	4
GO:0001958	endochondral ossification	4/429	31/23210	0.00243932	0.0173057	0.0119164	Scx/Mmp14/Col1a1/Hspg2	4
GO:0010758	regulation of macrophage chemotaxis	4/429	31/23210	0.00243932	0.0173057	0.0119164	Thbs1/Ccl2/Mif/Csf1	4
GO:0036075	replacement ossification	4/429	31/23210	0.00243932	0.0173057	0.0119164	Scx/Mmp14/Col1a1/Hspg2	4
GO:0070670	response to interleukin-4	4/429	31/23210	0.00243932	0.0173057	0.0119164	Rps2/Rplp0/Tuba1b/Nfil3	4
GO:0090504	epiboly	4/429	31/23210	0.00243932	0.0173057	0.0119164	Hbegf/Cd44/Phldb2/Col5a1	4
GO:1903393	positive regulation of adherens junction organization	4/429	31/23210	0.00243932	0.0173057	0.0119164	Sdc4/Map4k4/Iqgap1/S100a10	4
GO:2000573	positive regulation of DNA biosynthetic process	6/429	74/23210	0.00247382	0.0175204	0.0120642	Smoc2/Aurkb/Nek2/Fgf2/Hsp90aa1/Npm1	6
GO:0007596	blood coagulation	9/429	156/23210	0.00253709	0.0179377	0.0123516	Thbs1/Selp/Anxa2/Anxa5/Serpine1/Serping1/Pdgfa/Gas6/Serpine2	9
GO:0007584	response to nutrient	7/429	100/23210	0.00257164	0.0181509	0.0124984	Spp1/Hsp90b1/Pdia3/Cdkn2d/Plec/Postn/Gas6	7
GO:0051188	cofactor biosynthetic process	12/429	251/23210	0.00260168	0.0183316	0.0126228	Mif/Pgk1/Bdh2/Pkm/Tpi1/Gsto1/Hif1a/Gapdh/Pgam1/Nupr1/Gclm/Zbtb20	12
GO:0007159	leukocyte cell-cell adhesion	14/429	319/23210	0.00262246	0.0184466	0.012702	Vcam1/Ccl2/Cxcl12/Selp/Cd44/Lgals1/Sdc4/Runx1/Lgals3/Itga5/Anxa1/Msn/Cebpb/Hsp90aa1	14
GO:0071496	cellular response to external stimulus	13/429	285/23210	0.00264493	0.018562	0.0127815	Vcam1/Cdkn1a/Scx/Hsp90b1/Aqp1/Ldha/Pdia3/Dap/Col1a1/Cnn2/Atf4/Postn/Gas6	13
GO:1900182	positive regulation of protein localization to nucleus	6/429	75/23210	0.00264786	0.018562	0.0127815	Ptgs2/Cdk1/Ran/Ect2/Npm1/Tgfb2	6
GO:0051651	maintenance of location in cell	7/429	101/23210	0.00272022	0.0190369	0.0131085	Ftl1/Tmsb10/Kdelr2/Kdelr3/Aspm/Txn1/Rangap1	7
GO:0009262	deoxyribonucleotide metabolic process	4/429	32/23210	0.00274762	0.0191637	0.0131958	Rrm2/Tyms/Dut/Rrm1	4
GO:0031572	G2 DNA damage checkpoint	4/429	32/23210	0.00274762	0.0191637	0.0131958	Ccng1/Cdk1/Plk1/Clspn	4
GO:0007599	hemostasis	9/429	158/23210	0.00276394	0.0191803	0.0132072	Thbs1/Selp/Anxa2/Anxa5/Serpine1/Serping1/Pdgfa/Gas6/Serpine2	9
GO:0009127	purine nucleoside monophosphate biosynthetic process	9/429	158/23210	0.00276394	0.0191803	0.0132072	Mif/Pgk1/Pkm/Tpi1/Hif1a/Gapdh/Pgam1/Nupr1/Zbtb20	9
GO:0009168	purine ribonucleoside monophosphate biosynthetic process	9/429	158/23210	0.00276394	0.0191803	0.0132072	Mif/Pgk1/Pkm/Tpi1/Hif1a/Gapdh/Pgam1/Nupr1/Zbtb20	9
GO:0051101	regulation of DNA binding	8/429	129/23210	0.00278434	0.0192895	0.0132824	Ngf/Plaur/Nme1/H1f0/Hmgb2/Txn1/Nek2/Hmox1	8
GO:0007045	cell-substrate adherens junction assembly	6/429	76/23210	0.00283092	0.0195466	0.0134595	Sdc4/Map4k4/Mmp14/Phldb2/Iqgap1/S100a10	6
GO:0048041	focal adhesion assembly	6/429	76/23210	0.00283092	0.0195466	0.0134595	Sdc4/Map4k4/Mmp14/Phldb2/Iqgap1/S100a10	6
GO:0032970	regulation of actin filament-based process	16/429	393/23210	0.00284995	0.0196451	0.0135273	Tmsb10/Ctsl/Sdc4/Capg/Arpc1b/Phldb2/Myh9/Mtpn/Stmn1/Ect2/Eln/Ccn2/Cnn2/S100a10/Tgfb2/Pam	16
GO:1902106	negative regulation of leukocyte differentiation	7/429	102/23210	0.0028753	0.0197869	0.0136249	Tmem176b/Tmem176a/Cd44/Nme1/Fbn1/Runx1/Anxa1	7
GO:0050817	coagulation	9/429	159/23210	0.00288322	0.0198084	0.0136397	Thbs1/Selp/Anxa2/Anxa5/Serpine1/Serping1/Pdgfa/Gas6/Serpine2	9
GO:0030850	prostate gland development	5/429	53/23210	0.00291847	0.0200172	0.0137835	Plaur/Cd44/Tnc/Sulf1/Anxa1	5
GO:0071695	anatomical structure maturation	10/429	190/23210	0.00292541	0.0200315	0.0137934	Ptgs2/Ngf/Gja1/Ctsl/Ereg/Hif1a/Ccnb1/Aurka/Cdc25b/Tgfb2	10
GO:0090231	regulation of spindle checkpoint	3/429	16/23210	0.00293568	0.0200686	0.0138189	Ccnb1/Aurka/Ndc80	3
GO:0042303	molting cycle	8/429	131/23210	0.00306128	0.0208581	0.0143625	Ptgs2/Inhba/Fst/Ctsl/Runx1/Cd109/Pdgfa/Tgfb2	8
GO:0042633	hair cycle	8/429	131/23210	0.00306128	0.0208581	0.0143625	Ptgs2/Inhba/Fst/Ctsl/Runx1/Cd109/Pdgfa/Tgfb2	8
GO:0046596	regulation of viral entry into host cell	4/429	33/23210	0.00308158	0.020893	0.0143866	Ifitm3/Lgals1/P4hb/Trim59	4
GO:1901890	positive regulation of cell junction assembly	4/429	33/23210	0.00308158	0.020893	0.0143866	Sdc4/Map4k4/Iqgap1/S100a10	4
GO:2000108	positive regulation of leukocyte apoptotic process	4/429	33/23210	0.00308158	0.020893	0.0143866	Cd44/Bax/Anxa1/Tgfb2	4
GO:0048511	rhythmic process	13/429	291/23210	0.00316061	0.0213937	0.0147313	Inhba/Ngf/Ereg/Bdnf/Pla2g4a/Runx1/Top2a/Cdk1/Ezh2/Anxa1/Atf4/Nfil3/Rora	13
GO:0046718	viral entry into host cell	5/429	54/23210	0.00316834	0.0214109	0.0147432	Ifitm3/Lgals1/P4hb/Trim59/Gas6	5
GO:0002260	lymphocyte homeostasis	6/429	78/23210	0.00322526	0.02176	0.0149836	Cd44/Mif/Bax/Hif1a/Ccnb2/Tgfb2	6
GO:0009156	ribonucleoside monophosphate biosynthetic process	9/429	162/23210	0.00326565	0.0219965	0.0151464	Mif/Pgk1/Pkm/Tpi1/Hif1a/Gapdh/Pgam1/Nupr1/Zbtb20	9
GO:0048771	tissue remodeling	10/429	193/23210	0.00327227	0.0220052	0.0151524	Spp1/Timp1/Tnfrsf11b/Gja1/Bax/Mmp14/Ctsk/Hif1a/Anxa1/Tgfb2	10
GO:0001837	epithelial to mesenchymal transition	8/429	133/23210	0.0033592	0.0225531	0.0155296	Gja1/Rtn4/Hif1a/Phldb2/Glipr2/Ezh2/Col1a1/Tgfb2	8
GO:0038127	ERBB signaling pathway	7/429	105/23210	0.00338139	0.0226652	0.0156069	Hbegf/Plaur/Ereg/Rtn4/Iqgap1/Errfi1/Cdh13	7
GO:0009108	coenzyme biosynthetic process	10/429	194/23210	0.00339489	0.0226903	0.0156242	Mif/Pgk1/Pkm/Tpi1/Gsto1/Hif1a/Gapdh/Pgam1/Nupr1/Zbtb20	10
GO:0009266	response to temperature stimulus	9/429	163/23210	0.00340162	0.0226903	0.0156242	Ccl2/Cxcl12/Ano1/Rbm3/Dnajc3/Lxn/Hspb7/Hmox1/Hsp90aa1	9
GO:0030879	mammary gland development	9/429	163/23210	0.00340162	0.0226903	0.0156242	Gja1/Nme1/Rtn4/Bax/Csf1/Hif1a/Lbh/Fgf2/Cebpb	9
GO:0002042	cell migration involved in sprouting angiogenesis	5/429	55/23210	0.00343325	0.0227042	0.0156337	Thbs1/Ptgs2/Anxa1/Fgf2/Hmox1	5
GO:0043470	regulation of carbohydrate catabolic process	5/429	55/23210	0.00343325	0.0227042	0.0156337	Mif/Hif1a/Pgam1/Nupr1/Zbtb20	5
GO:0006029	proteoglycan metabolic process	6/429	79/23210	0.00343712	0.0227042	0.0156337	Sulf1/Hs6st2/Ugdh/Acan/Mustn1/Bgn	6
GO:0038034	signal transduction in absence of ligand	6/429	79/23210	0.00343712	0.0227042	0.0156337	Lcn2/Inhba/Ngf/Bax/Bok/Tgfb2	6
GO:0051702	interaction with symbiont	6/429	79/23210	0.00343712	0.0227042	0.0156337	Cxcl1/Fn1/Anxa2/Aqp1/Gapdh/Nucks1	6
GO:0097192	extrinsic apoptotic signaling pathway in absence of ligand	6/429	79/23210	0.00343712	0.0227042	0.0156337	Lcn2/Inhba/Ngf/Bax/Bok/Tgfb2	6
GO:0031069	hair follicle morphogenesis	4/429	34/23210	0.0034422	0.0227042	0.0156337	Fst/Ctsl/Runx1/Tgfb2	4
GO:0010934	macrophage cytokine production	3/429	17/23210	0.00351626	0.0228646	0.0157442	Rtn4/Gas6/Tgfb2	3
GO:0035313	wound healing, spreading of epidermal cells	3/429	17/23210	0.00351626	0.0228646	0.0157442	Hbegf/Phldb2/Col5a1	3
GO:0035988	chondrocyte proliferation	3/429	17/23210	0.00351626	0.0228646	0.0157442	Mmp14/Ccn2/Mustn1	3
GO:0048875	chemical homeostasis within a tissue	3/429	17/23210	0.00351626	0.0228646	0.0157442	Ctsh/Pla2g4a/Rcn3	3
GO:0098760	response to interleukin-7	3/429	17/23210	0.00351626	0.0228646	0.0157442	P4hb/Eno1/Pdia3	3
GO:0098761	cellular response to interleukin-7	3/429	17/23210	0.00351626	0.0228646	0.0157442	P4hb/Eno1/Pdia3	3
GO:0002698	negative regulation of immune effector process	8/429	134/23210	0.00351635	0.0228646	0.0157442	Rps19/Lgals3/Anxa1/Serping1/Hmox1/Tgfb2/Htra1/Cd59a	8
GO:0051928	positive regulation of calcium ion transport	8/429	134/23210	0.00351635	0.0228646	0.0157442	Cxcl12/Anxa2/Bax/Gsto1/Atp2b1/Serpine1/Lgals3/Atp1b1	8
GO:1903322	positive regulation of protein modification by small protein conjugation or removal	8/429	134/23210	0.00351635	0.0228646	0.0157442	Ngf/Rps2/Cdc20/Ube2s/Plk1/Mastl/Rassf1/Npm1	8
GO:0014812	muscle cell migration	7/429	106/23210	0.00356433	0.0231401	0.0159339	Mif/Serpine1/Anxa1/Plat/Iqgap1/Pdgfa/Postn	7
GO:0006732	coenzyme metabolic process	14/429	331/23210	0.00364707	0.0236031	0.0162527	Prdx5/Mif/Ldha/Pgk1/Pkm/Tpi1/Gsto1/Hif1a/Gapdh/Pgam1/Tyms/Nupr1/Mthfd2/Zbtb20	14
GO:0070661	leukocyte proliferation	14/429	331/23210	0.00364707	0.0236031	0.0162527	Vcam1/Cxcl12/Clu/Cdkn1a/Gja1/Cd44/Mif/Sdc4/Bax/Csf1/Lgals3/Anxa1/Msn/Cebpb	14
GO:0021675	nerve development	6/429	80/23210	0.00365916	0.0236073	0.0162556	Vcam1/Ngf/Bdnf/Sulf1/Nav2/Serpine2	6
GO:0045682	regulation of epidermis development	6/429	80/23210	0.00365916	0.0236073	0.0162556	Inhba/Fst/Ezh2/Cd109/Errfi1/Tgfb2	6
GO:0006261	DNA-dependent DNA replication	8/429	135/23210	0.00367914	0.0236992	0.0163188	Pold4/Lig1/Pcna/Nucks1/Mcm3/Dbf4/Mcm7/Npm1	8
GO:0051017	actin filament bundle assembly	9/429	165/23210	0.00368691	0.0237123	0.0163279	Hsp90b1/Sdc4/Marcks/Phldb2/Stmn1/Eln/Ccn2/Actn4/S100a10	9
GO:0044773	mitotic DNA damage checkpoint	5/429	56/23210	0.00371371	0.0238104	0.0163954	Cdkn1a/Rps27l/Ccng1/Cdk1/Clspn	5
GO:0051196	regulation of coenzyme metabolic process	5/429	56/23210	0.00371371	0.0238104	0.0163954	Mif/Hif1a/Pgam1/Nupr1/Zbtb20	5
GO:2000243	positive regulation of reproductive process	6/429	81/23210	0.00389166	0.0249127	0.0171544	Inhba/Runx1/Aurka/Sgo2a/Plat/Cdc25b	6
GO:0043903	regulation of symbiosis, encompassing mutualism through parasitism	10/429	198/23210	0.00392238	0.0250704	0.0172631	Cxcl1/Anxa2/Ifitm3/Lgals1/P4hb/Gapdh/Pabpc1/Top2a/Nucks1/Trim59	10
GO:0006879	cellular iron ion homeostasis	5/429	57/23210	0.00401021	0.0255269	0.0175774	Lcn2/Cp/Ftl1/Hif1a/Hmox1	5
GO:0046622	positive regulation of organ growth	5/429	57/23210	0.00401021	0.0255269	0.0175774	Fdps/Cdk1/Ccnb1/Fgf2/Ybx3	5
GO:0071407	cellular response to organic cyclic compound	18/429	482/23210	0.00401235	0.0255269	0.0175774	Spp1/Clu/Inhba/Glrx/Bdnf/Hsp90b1/Aqp1/Calr/Pdia3/H2afz/Ezh2/Ranbp1/Anxa1/Msn/Lbh/Atf4/Npm1/Rora	18
GO:0048675	axon extension	8/429	137/23210	0.00402216	0.02555	0.0175933	Cxcl12/Fn1/Ngf/Bdnf/Rtn4/Tnfrsf12a/Hsp90aa1/Olfm1	8
GO:0050679	positive regulation of epithelial cell proliferation	10/429	199/23210	0.00406388	0.0257358	0.0177212	Ccl2/Cxcl12/Nme1/Rtn4/Pold4/Hmgb2/Fgf2/Hmox1/Htra1/Cdh13	10
GO:0071236	cellular response to antibiotic	10/429	199/23210	0.00406388	0.0257358	0.0177212	Lcn2/Clu/Glrx/Aqp1/Pla2g4a/Ezh2/Txn1/Ect2/Ranbp1/Anxa1	10
GO:0001894	tissue homeostasis	11/429	232/23210	0.00410869	0.0259798	0.0178892	Spp1/Tnfrsf11b/Scx/Prdx5/Ctsh/Bax/Csf1/Ctsk/Pla2g4a/Ccn2/Rcn3	11
GO:0034620	cellular response to unfolded protein	6/429	82/23210	0.00413494	0.0260659	0.0179485	Bax/Pdia6/Calr/Dnajc3/Bok/Atf4	6
GO:0046364	monosaccharide biosynthetic process	6/429	82/23210	0.00413494	0.0260659	0.0179485	Pgk1/Tpi1/Gsto1/Hif1a/Gapdh/Atf4	6
GO:0061572	actin filament bundle organization	9/429	168/23210	0.00414966	0.0260783	0.017957	Hsp90b1/Sdc4/Marcks/Phldb2/Stmn1/Eln/Ccn2/Actn4/S100a10	9
GO:0030952	establishment or maintenance of cytoskeleton polarity	3/429	18/23210	0.00416216	0.0260783	0.017957	Aqp1/Kif2c/Lmna	3
GO:0050961	detection of temperature stimulus involved in sensory perception	3/429	18/23210	0.00416216	0.0260783	0.017957	Cxcl12/Ano1/Lxn	3
GO:0050965	detection of temperature stimulus involved in sensory perception of pain	3/429	18/23210	0.00416216	0.0260783	0.017957	Cxcl12/Ano1/Lxn	3
GO:0008217	regulation of blood pressure	10/429	200/23210	0.00420938	0.0263341	0.0181332	Ptgs2/Gja1/Manf/Mif/Atp2b1/Col1a2/Hmox1/Nav2/Postn/Gas6	10
GO:0051294	establishment of spindle orientation	4/429	36/23210	0.00424734	0.0265314	0.0182691	Cenpa/Plk1/Ndc80/Sapcd2	4
GO:0072001	renal system development	13/429	302/23210	0.00431764	0.0267226	0.0184007	Cd44/Bdnf/Aqp1/Sulf1/Bax/Fbn1/Cenpf/Cep55/Crlf1/Arid5b/Fgf2/Pdgfa/Tgfb2	13
GO:0030260	entry into host cell	5/429	58/23210	0.00432325	0.0267226	0.0184007	Ifitm3/Lgals1/P4hb/Trim59/Gas6	5
GO:0044409	entry into host	5/429	58/23210	0.00432325	0.0267226	0.0184007	Ifitm3/Lgals1/P4hb/Trim59/Gas6	5
GO:0051445	regulation of meiotic cell cycle	5/429	58/23210	0.00432325	0.0267226	0.0184007	Calr/Cdc20/Aspm/Sgo2a/Cdc25b	5
GO:0051806	entry into cell of other organism involved in symbiotic interaction	5/429	58/23210	0.00432325	0.0267226	0.0184007	Ifitm3/Lgals1/P4hb/Trim59/Gas6	5
GO:0051828	entry into other organism involved in symbiotic interaction	5/429	58/23210	0.00432325	0.0267226	0.0184007	Ifitm3/Lgals1/P4hb/Trim59/Gas6	5
GO:0072678	T cell migration	5/429	58/23210	0.00432325	0.0267226	0.0184007	Ccl2/Cxcl12/Cxcl16/Msn/Cd200	5
GO:0048871	multicellular organismal homeostasis	18/429	486/23210	0.00436746	0.0269555	0.0185611	Spp1/Lcn2/Ptgs2/Tnfrsf11b/Scx/Gja1/Prdx5/Aqp1/Ctsh/Bax/Csf1/Ctsk/Pla2g4a/Stmn1/Ccn2/Rcn3/Cebpb/Atf4	18
GO:0007369	gastrulation	9/429	170/23210	0.00448253	0.0275832	0.0189933	Fn1/Scx/Inhba/Col5a2/Plpp3/Phldb2/Ugdh/Itga5/Col5a1	9
GO:0097237	cellular response to toxic substance	9/429	170/23210	0.00448253	0.0275832	0.0189933	Lcn2/Esd/Glrx/Aqp1/Ezh2/Txn1/Ect2/Anxa1/Hmox1	9
GO:0007127	meiosis I	7/429	111/23210	0.00459436	0.0281874	0.0194093	Cks2/Top2a/Aurka/Plk1/Sgo2a/Mybl1/Cdc25b	7
GO:0031570	DNA integrity checkpoint	7/429	111/23210	0.00459436	0.0281874	0.0194093	Cdkn1a/Rps27l/Ccng1/Top2a/Cdk1/Plk1/Clspn	7
GO:0008347	glial cell migration	5/429	59/23210	0.00465333	0.0284003	0.019556	Ccl2/Fn1/Rtn4/Csf1/Tgfb2	5
GO:0070972	protein localization to endoplasmic reticulum	5/429	59/23210	0.00465333	0.0284003	0.019556	Rtn4/Sec61b/Spcs3/Kdelr2/Kdelr3	5
GO:0048524	positive regulation of viral process	6/429	84/23210	0.00465495	0.0284003	0.019556	Anxa2/Lgals1/P4hb/Pabpc1/Top2a/Nucks1	6
GO:0000082	G1/S transition of mitotic cell cycle	9/429	171/23210	0.00465658	0.0284003	0.019556	Cdkn1a/Inhba/Rps27l/Cdkn2c/Ezh2/Cdkn2d/Dbf4/Anxa1/Fhl1	9
GO:0050866	negative regulation of cell activation	10/429	203/23210	0.00467069	0.0284444	0.0195863	Cd44/Sdc4/Runx1/Lgals3/Anxa1/Pdgfa/Hmox1/Cebpb/Cd200/Serpine2	10
GO:0001782	B cell homeostasis	4/429	37/23210	0.00469377	0.0285428	0.0196541	Cd44/Mif/Bax/Hif1a	4
GO:0050708	regulation of protein secretion	18/429	490/23210	0.0047481	0.0288308	0.0198524	Fn1/Gja1/Glrx/Mif/Map4k4/Ano1/Hif1a/Anxa5/Uqcc2/Gapdh/Birc5/Anxa1/Ncl/Postn/Gas6/Tgfb2/Cd200/Pam	18
GO:0042176	regulation of protein catabolic process	15/429	378/23210	0.00480825	0.0291531	0.0200743	Timp1/Clu/Anxa2/Gja1/Timp2/Uqcc2/Pbk/Aurka/Plk1/Nupr1/Msn/Hsp90aa1/Cst3/Timp3/Serpine2	15
GO:0030516	regulation of axon extension	7/429	112/23210	0.00482479	0.0292105	0.0201138	Cxcl12/Fn1/Ngf/Bdnf/Rtn4/Tnfrsf12a/Olfm1	7
GO:0050878	regulation of body fluid levels	14/429	342/23210	0.00485309	0.0293024	0.0201771	Thbs1/Selp/Anxa2/Gja1/Nme1/Aqp1/Hif1a/Anxa5/Stmn1/Serpine1/Serping1/Pdgfa/Gas6/Serpine2	14
GO:0001502	cartilage condensation	3/429	19/23210	0.00487546	0.0293024	0.0201771	Ccn2/Acan/Tgfb2	3
GO:0010623	programmed cell death involved in cell development	3/429	19/23210	0.00487546	0.0293024	0.0201771	Bdnf/Bax/Fgf2	3
GO:0051546	keratinocyte migration	3/429	19/23210	0.00487546	0.0293024	0.0201771	Hbegf/Map4k4/Serpine1	3
GO:0090026	positive regulation of monocyte chemotaxis	3/429	19/23210	0.00487546	0.0293024	0.0201771	Ccl2/Cxcl12/Serpine1	3
GO:0034333	adherens junction assembly	6/429	85/23210	0.00493228	0.0296009	0.0203826	Sdc4/Map4k4/Mmp14/Phldb2/Iqgap1/S100a10	6
GO:0042098	T cell proliferation	10/429	205/23210	0.00499969	0.0299258	0.0206064	Vcam1/Cxcl12/Gja1/Cd44/Sdc4/Bax/Lgals3/Anxa1/Msn/Cebpb	10
GO:0031102	neuron projection regeneration	5/429	60/23210	0.00500092	0.0299258	0.0206064	Tnc/Mif/Rtn4/Map4k4/Prrx1	5
GO:0010035	response to inorganic substance	18/429	493/23210	0.00505114	0.0301826	0.0207832	Thbs1/Lcn2/Fn1/Cp/Glrx/Aqp1/Pla2g4a/Anxa5/Ezh2/Lig1/Txn1/Ect2/Cryab/Anxa1/Iqgap1/Mt1/Mt2/Hmox1	18
GO:0032956	regulation of actin cytoskeleton organization	14/429	344/23210	0.00510356	0.0304517	0.0209685	Tmsb10/Ctsl/Sdc4/Capg/Arpc1b/Phldb2/Mtpn/Stmn1/Ect2/Eln/Ccn2/S100a10/Tgfb2/Pam	14
GO:0006636	unsaturated fatty acid biosynthetic process	4/429	38/23210	0.00517068	0.0306749	0.0211222	Ptgs2/Mif/Pla2g4a/Anxa1	4
GO:0070570	regulation of neuron projection regeneration	4/429	38/23210	0.00517068	0.0306749	0.0211222	Mif/Rtn4/Map4k4/Prrx1	4
GO:0072595	maintenance of protein localization in organelle	4/429	38/23210	0.00517068	0.0306749	0.0211222	Kdelr2/Kdelr3/Txn1/Rangap1	4
GO:2001025	positive regulation of response to drug	4/429	38/23210	0.00517068	0.0306749	0.0211222	Cxcl12/Rtn4/Runx1/Arl6ip1	4
GO:0031333	negative regulation of protein complex assembly	8/429	143/23210	0.00520054	0.0308078	0.0212137	Clu/Tmsb10/Capg/Mtpn/Rpl13a/Stmn1/Cryab/Pmepa1	8
GO:0055072	iron ion homeostasis	6/429	86/23210	0.00522156	0.030888	0.0212689	Lcn2/Cp/Ftl1/Bdh2/Hif1a/Hmox1	6
GO:0001763	morphogenesis of a branching structure	11/429	240/23210	0.00528275	0.0312053	0.0214874	Mgp/Cxcl12/Cd44/Tnc/Rtn4/Sulf1/Ctsh/Csf1/Mmp14/Fgf2/Pdgfa	11
GO:0043534	blood vessel endothelial cell migration	7/429	114/23210	0.00531162	0.031331	0.021574	Thbs1/Ptgs2/Hif1a/Myh9/Anxa1/Fgf2/Hmox1	7
GO:0032943	mononuclear cell proliferation	13/429	310/23210	0.00535685	0.0315527	0.0217266	Vcam1/Cxcl12/Cdkn1a/Gja1/Cd44/Mif/Sdc4/Bax/Csf1/Lgals3/Anxa1/Msn/Cebpb	13
GO:0042698	ovulation cycle	5/429	61/23210	0.00536652	0.0315646	0.0217348	Inhba/Ereg/Pla2g4a/Runx1/Anxa1	5
GO:0045807	positive regulation of endocytosis	9/429	175/23210	0.00540595	0.0317513	0.0218634	Ccl2/Clu/Anxa2/Cd63/Calr/Serpine1/Actn4/Gas6/Mfge8	9
GO:0072091	regulation of stem cell proliferation	6/429	87/23210	0.00552307	0.0323701	0.0222895	Cxcl1/Ngf/Bdnf/Hif1a/Hmgb2/Aspm	6
GO:1903708	positive regulation of hemopoiesis	10/429	208/23210	0.00552699	0.0323701	0.0222895	Cxcl1/Inhba/Csf1/Mmp14/Hif1a/Runx1/Hmgb2/Anxa1/Hsp90aa1/Gas6	10
GO:0010256	endomembrane system organization	15/429	384/23210	0.00553989	0.0323997	0.0223099	Clu/Aqp1/Rtn4/Tmed3/Lman1/Myh9/Vmp1/Cdk1/Arl6ip1/Plk1/Col5a1/Lmna/Sqstm1/Tgfb2/Serpine2	15
GO:2001023	regulation of response to drug	7/429	115/23210	0.00556842	0.0325205	0.0223931	Cxcl12/Glrx/Rtn4/Runx1/Arl6ip1/Txn1/Sncg	7
GO:0002262	myeloid cell homeostasis	9/429	176/23210	0.00560711	0.0327002	0.0225168	Ccl2/Inhba/Cd44/Bax/Rps19/Hif1a/Hmgb2/Anxa1/Hmox1	9
GO:1903900	regulation of viral life cycle	8/429	145/23210	0.0056468	0.0327493	0.0225506	Anxa2/Ifitm3/Lgals1/P4hb/Pabpc1/Top2a/Nucks1/Trim59	8
GO:0046697	decidualization	3/429	20/23210	0.00565803	0.0327493	0.0225506	Ptgs2/Ctsl/Pla2g4a	3
GO:0071157	negative regulation of cell cycle arrest	3/429	20/23210	0.00565803	0.0327493	0.0225506	Mif/Calr/Rassf1	3
GO:0098743	cell aggregation	3/429	20/23210	0.00565803	0.0327493	0.0225506	Ccn2/Acan/Tgfb2	3
GO:1900101	regulation of endoplasmic reticulum unfolded protein response	3/429	20/23210	0.00565803	0.0327493	0.0225506	Bax/Pdia6/Bok	3
GO:0031640	killing of cells of other organism	4/429	39/23210	0.00567898	0.0327493	0.0225506	Cxcl1/Ccl2/Rps19/Gapdh	4
GO:0044364	disruption of cells of other organism	4/429	39/23210	0.00567898	0.0327493	0.0225506	Cxcl1/Ccl2/Rps19/Gapdh	4
GO:0048730	epidermis morphogenesis	4/429	39/23210	0.00567898	0.0327493	0.0225506	Fst/Ctsl/Runx1/Tgfb2	4
GO:2000027	regulation of animal organ morphogenesis	10/429	209/23210	0.00571209	0.0328943	0.0226505	Tnfrsf11b/Bdnf/Rtn4/Sulf1/Bax/Csf1/Sapcd2/Fgf2/Pdgfa/Tgfb2	10
GO:0006816	calcium ion transport	16/429	423/23210	0.00575053	0.0329324	0.0226767	Ptgs2/Cxcl12/Ngf/Anxa2/Gja1/Bax/Gsto1/Atp2b1/Serpine1/Ccn2/Lgals3/Atp1b1/Fgf2/Gas6/Tgfb2/Ahnak	16
GO:0010171	body morphogenesis	5/429	62/23210	0.0057506	0.0329324	0.0226767	Scx/Phldb2/Col1a1/Arid5b/Tgfb2	5
GO:0018149	peptide cross-linking	5/429	62/23210	0.0057506	0.0329324	0.0226767	Thbs1/Fn1/Col3a1/Anxa1/Bgn	5
GO:0060038	cardiac muscle cell proliferation	5/429	62/23210	0.0057506	0.0329324	0.0226767	Gja1/Cdk1/Ccnb1/Fgf2/Tgfb2	5
GO:0030282	bone mineralization	7/429	116/23210	0.00583441	0.0333199	0.0229435	Mgp/Ptgs2/Lox/Gja1/Hif1a/Atp2b1/Col1a2	7
GO:0061982	meiosis I cell cycle process	7/429	116/23210	0.00583441	0.0333199	0.0229435	Cks2/Top2a/Aurka/Plk1/Sgo2a/Mybl1/Cdc25b	7
GO:1902904	negative regulation of supramolecular fiber organization	8/429	147/23210	0.00612165	0.034912	0.0240398	Clu/Tmsb10/Capg/Phldb2/Mtpn/Stmn1/Ckap2/Cryab	8
GO:0030330	DNA damage response, signal transduction by p53 class mediator	5/429	63/23210	0.00615366	0.0349497	0.0240658	Cdkn1a/Cd44/Mif/Rps27l/Npm1	5
GO:0046579	positive regulation of Ras protein signal transduction	5/429	63/23210	0.00615366	0.0349497	0.0240658	Ngf/Rtn4/Map4k4/Csf1/Col3a1	5
GO:2001169	regulation of ATP biosynthetic process	5/429	63/23210	0.00615366	0.0349497	0.0240658	Mif/Hif1a/Pgam1/Nupr1/Zbtb20	5
GO:0007229	integrin-mediated signaling pathway	6/429	89/23210	0.00616399	0.0349603	0.0240731	Timp1/Cd63/Ccn2/Col3a1/Itga5/Itgbl1	6
GO:0002686	negative regulation of leukocyte migration	4/429	40/23210	0.00621953	0.034987	0.0240914	Cxcl12/Mif/Nbl1/Cd200	4
GO:0006692	prostanoid metabolic process	4/429	40/23210	0.00621953	0.034987	0.0240914	Ptgs2/Mif/Pla2g4a/Anxa1	4
GO:0006693	prostaglandin metabolic process	4/429	40/23210	0.00621953	0.034987	0.0240914	Ptgs2/Mif/Pla2g4a/Anxa1	4
GO:0010470	regulation of gastrulation	4/429	40/23210	0.00621953	0.034987	0.0240914	Scx/Col5a2/Phldb2/Col5a1	4
GO:0046456	icosanoid biosynthetic process	4/429	40/23210	0.00621953	0.034987	0.0240914	Ptgs2/Mif/Pla2g4a/Anxa1	4
GO:0060325	face morphogenesis	4/429	40/23210	0.00621953	0.034987	0.0240914	Scx/Col1a1/Arid5b/Tgfb2	4
GO:0051146	striated muscle cell differentiation	13/429	316/23210	0.00626063	0.0351703	0.0242176	Cxcl12/Lox/Rcan1/Bdnf/Fdps/Mmp14/Myh9/Ezh2/Uchl1/Gdf15/Actg1/Lmna/Flnc	13
GO:0071900	regulation of protein serine/threonine kinase activity	16/429	427/23210	0.00627401	0.0351976	0.0242364	Thbs1/Cdkn1a/Mif/Ccng1/Ccnb1/Ccna2/Ccnb2/Cdkn2c/Plk1/Ezh2/Cdkn2d/Uchl1/Fgf2/Iqgap1/Pdgfa/Gdf15	16
GO:0001822	kidney development	12/429	281/23210	0.0063622	0.0356439	0.0245438	Cd44/Bdnf/Aqp1/Sulf1/Bax/Fbn1/Cenpf/Crlf1/Arid5b/Fgf2/Pdgfa/Tgfb2	12
GO:0031346	positive regulation of cell projection organization	17/429	466/23210	0.006386	0.0357287	0.0246022	Lcn2/Cxcl12/Fn1/Ngf/Bdnf/Nme1/Aqp1/Mif/Rtn4/Anln/Ezh2/Ranbp1/Tnfrsf12a/Iqgap1/Scn1b/Hsp90aa1/Serpine2	17
GO:0042476	odontogenesis	7/429	118/23210	0.00639472	0.0357291	0.0246024	Tnfrsf11b/Inhba/Fst/Bax/Csf1/Serpine1/Col1a1	7
GO:0021700	developmental maturation	13/429	317/23210	0.00642241	0.0358353	0.0246756	Ptgs2/Ngf/Gja1/Ctsl/Ereg/Cd63/Hif1a/Runx1/Cdc20/Ccnb1/Aurka/Cdc25b/Tgfb2	13
GO:0042770	signal transduction in response to DNA damage	6/429	90/23210	0.00650398	0.036022	0.0248041	Cdkn1a/Cd44/Mif/Rps27l/Plk1/Npm1	6
GO:0043535	regulation of blood vessel endothelial cell migration	6/429	90/23210	0.00650398	0.036022	0.0248041	Thbs1/Ptgs2/Hif1a/Anxa1/Fgf2/Hmox1	6
GO:0001976	neurological system process involved in regulation of systemic arterial blood pressure	3/429	21/23210	0.00651157	0.036022	0.0248041	Manf/Mif/Nav2	3
GO:0007095	mitotic G2 DNA damage checkpoint	3/429	21/23210	0.00651157	0.036022	0.0248041	Ccng1/Cdk1/Clspn	3
GO:0010759	positive regulation of macrophage chemotaxis	3/429	21/23210	0.00651157	0.036022	0.0248041	Thbs1/Ccl2/Csf1	3
GO:0031330	negative regulation of cellular catabolic process	11/429	247/23210	0.00651444	0.036022	0.0248041	Timp1/Anxa2/Timp2/Dap/Pabpc1/Pbk/Nupr1/Qsox1/Hmox1/Cst3/Timp3	11
GO:0050727	regulation of inflammatory response	14/429	354/23210	0.00651693	0.036022	0.0248041	Ptgs2/Cd44/Mif/Rps19/Pla2g4a/Pbk/Serpine1/Nupr1/Anxa1/Serping1/Cebpb/Cd200/Cd59a/Rora	14
GO:0071479	cellular response to ionizing radiation	5/429	64/23210	0.00657616	0.0362523	0.0249627	Cdkn1a/Nucks1/Ect2/H2afx/Cryab	5
GO:1902807	negative regulation of cell cycle G1/S phase transition	5/429	64/23210	0.00657616	0.0362523	0.0249627	Cdkn1a/Rps27l/Ezh2/Cdkn2d/Fhl1	5
GO:0001783	B cell apoptotic process	4/429	41/23210	0.0067932	0.0372993	0.0256837	Cd44/Mif/Bax/Aurkb	4
GO:0001937	negative regulation of endothelial cell proliferation	4/429	41/23210	0.0067932	0.0372993	0.0256837	Thbs1/Gja1/Sulf1/Sparc	4
GO:0006509	membrane protein ectodomain proteolysis	4/429	41/23210	0.0067932	0.0372993	0.0256837	Timp1/Timp2/Myh9/Timp3	4
GO:0002028	regulation of sodium ion transport	6/429	91/23210	0.00685739	0.0376018	0.0258919	Cxcl1/Fxyd5/Glrx/Atp1b1/Scn1b/Serpine2	6
GO:0033627	cell adhesion mediated by integrin	5/429	65/23210	0.00701857	0.0384346	0.0264654	Fbn1/Serpine1/Itga5/Tgfb2/Itgbl1	5
GO:0042692	muscle cell differentiation	15/429	395/23210	0.00711375	0.0389042	0.0267888	Cxcl12/Lox/Rcan1/Ereg/Bdnf/Fdps/Mmp14/Myh9/Ezh2/Uchl1/Gdf15/Actg1/Lmna/Flnc/Rora	15
GO:0048545	response to steroid hormone	10/429	216/23210	0.00714706	0.0390347	0.0268786	Spp1/Lox/Bdnf/Aqp1/Calr/Hmgb2/Anxa1/Anxa3/Lbh/Tgfb2	10
GO:0014909	smooth muscle cell migration	6/429	92/23210	0.0072245	0.0394055	0.0271339	Mif/Serpine1/Plat/Iqgap1/Pdgfa/Postn	6
GO:0051090	regulation of DNA-binding transcription factor activity	15/429	396/23210	0.00727297	0.0396175	0.0272799	Clu/Ngf/Bdnf/Plpp3/Dap/Mtpn/Tacc3/Ezh2/Nupr1/Anxa3/Arid5b/Hmox1/Npm1/Gas6/Cd200	15
GO:0006611	protein export from nucleus	7/429	121/23210	0.00730903	0.0397092	0.0273431	Ddx39/Calr/Ran/Txn1/Rangap1/Npm1/Gas6	7
GO:1900180	regulation of protein localization to nucleus	7/429	121/23210	0.00730903	0.0397092	0.0273431	Ptgs2/Cdk1/Ran/Ect2/Lmna/Npm1/Tgfb2	7
GO:0062012	regulation of small molecule metabolic process	14/429	359/23210	0.00733253	0.0397845	0.0273949	Ptgs2/Mif/Fdps/Pgk1/Hif1a/Pla2g4a/Uqcc2/Pgam1/Cdk1/Ccnb1/Nupr1/Anxa1/Zbtb20/Rora	14
GO:0010765	positive regulation of sodium ion transport	4/429	42/23210	0.00740079	0.0398314	0.0274272	Cxcl1/Glrx/Atp1b1/Scn1b	4
GO:0055023	positive regulation of cardiac muscle tissue growth	4/429	42/23210	0.00740079	0.0398314	0.0274272	Fdps/Cdk1/Ccnb1/Fgf2	4
GO:0032535	regulation of cellular component size	15/429	397/23210	0.00743502	0.0398314	0.0274272	Cxcl12/Fn1/Ngf/Tmsb10/Bdnf/Aqp1/Rtn4/Capg/Arpc1b/Mtpn/Eln/Tnfrsf12a/Hsp90aa1/Olfm1/Npm1	15
GO:0007063	regulation of sister chromatid cohesion	3/429	22/23210	0.00743764	0.0398314	0.0274272	Sgo2a/Bub1/Rad21	3
GO:0016048	detection of temperature stimulus	3/429	22/23210	0.00743764	0.0398314	0.0274272	Cxcl12/Ano1/Lxn	3
GO:0044851	hair cycle phase	3/429	22/23210	0.00743764	0.0398314	0.0274272	Ptgs2/Ctsl/Tgfb2	3
GO:0045683	negative regulation of epidermis development	3/429	22/23210	0.00743764	0.0398314	0.0274272	Inhba/Ezh2/Tgfb2	3
GO:0051043	regulation of membrane protein ectodomain proteolysis	3/429	22/23210	0.00743764	0.0398314	0.0274272	Timp1/Timp2/Timp3	3
GO:0051797	regulation of hair follicle development	3/429	22/23210	0.00743764	0.0398314	0.0274272	Inhba/Fst/Tgfb2	3
GO:2001026	regulation of endothelial cell chemotaxis	3/429	22/23210	0.00743764	0.0398314	0.0274272	Thbs1/Smoc2/Fgf2	3
GO:0070371	ERK1 and ERK2 cascade	13/429	323/23210	0.00746426	0.0399102	0.0274815	Ccl2/Fn1/Ngf/Cd44/Mif/Ctsh/Glipr2/Ccn2/Fgf2/Pdgfa/Errfi1/Timp3/Gas6	13
GO:0042274	ribosomal small subunit biogenesis	5/429	66/23210	0.00748135	0.0399102	0.0274815	Rps2/Rpsa/Rps27l/Rps19/Npm1	5
GO:1901184	regulation of ERBB signaling pathway	5/429	66/23210	0.00748135	0.0399102	0.0274815	Plaur/Ereg/Rtn4/Errfi1/Cdh13	5
GO:0036473	cell death in response to oxidative stress	6/429	93/23210	0.00760561	0.0404685	0.0278659	Glrx/P4hb/Hif1a/Txn1/Melk/Atf4	6
GO:0046889	positive regulation of lipid biosynthetic process	6/429	93/23210	0.00760561	0.0404685	0.0278659	Ptgs2/Fdps/Pla2g4a/Anxa1/Ccdc3/Zbtb20	6
GO:0002526	acute inflammatory response	7/429	122/23210	0.00763429	0.0405167	0.0278991	Ptgs2/Cxcl1/Fn1/Mif/Nupr1/Serping1/Cd59a	7
GO:0007098	centrosome cycle	7/429	122/23210	0.00763429	0.0405167	0.0278991	Pclaf/Aurka/Plk1/Kif11/Nek2/Ranbp1/Npm1	7
GO:0072593	reactive oxygen species metabolic process	12/429	288/23210	0.00767226	0.040666	0.0280019	Thbs1/Ptgs2/Cxcl1/Clu/Cdkn1a/Prdx5/Hif1a/Prdx4/Cryab/Ccn2/Hsp90aa1/Rora	12
GO:0001764	neuron migration	9/429	185/23210	0.0076885	0.0406998	0.0280251	Cxcl12/Gja1/Bax/Kif20b/Aspm/Col3a1/Hsp90aa1/Olfm1/Gas6	9
GO:0000768	syncytium formation by plasma membrane fusion	5/429	67/23210	0.00796497	0.0420017	0.0289217	Cxcl12/Cd44/Myh9/Cd109/Gdf15	5
GO:0048678	response to axon injury	5/429	67/23210	0.00796497	0.0420017	0.0289217	Tnc/Mif/Rtn4/Bax/Fgf2	5
GO:0140253	cell-cell fusion	5/429	67/23210	0.00796497	0.0420017	0.0289217	Cxcl12/Cd44/Myh9/Cd109/Gdf15	5
GO:0070555	response to interleukin-1	6/429	94/23210	0.008001	0.0421379	0.0290154	Ccl2/Fn1/Serpine1/Anxa1/Cebpb/Rora	6
GO:0071248	cellular response to metal ion	8/429	154/23210	0.00802527	0.0421983	0.029057	Fn1/Aqp1/Anxa5/Ect2/Iqgap1/Mt1/Mt2/Hmox1	8
GO:0031670	cellular response to nutrient	4/429	43/23210	0.00804313	0.0421983	0.029057	Hsp90b1/Pdia3/Postn/Gas6	4
GO:0043403	skeletal muscle tissue regeneration	4/429	43/23210	0.00804313	0.0421983	0.029057	Gja1/Pkm/Ezh2/Anxa1	4
GO:0034765	regulation of ion transmembrane transport	17/429	478/23210	0.00812441	0.0425707	0.0293134	Thbs1/Ccl2/Fxyd5/Ngf/Gja1/Glrx/Bax/Cd63/Clic1/Gsto1/Arl6ip1/Anxa3/Atp1b1/Scn1b/Tgfb2/Fhl1/Ahnak	17
GO:0033138	positive regulation of peptidyl-serine phosphorylation	7/429	124/23210	0.0083167	0.0434938	0.0299491	Ptgs2/Cd44/Bdnf/Mif/Txn1/Hsp90aa1/Gas6	7
GO:0051494	negative regulation of cytoskeleton organization	8/429	155/23210	0.00832981	0.0434938	0.0299491	Tmsb10/Capg/Phldb2/Mtpn/Stmn1/Ckap2/Nek2/Npm1	8
GO:0061138	morphogenesis of a branching epithelium	10/429	221/23210	0.00833219	0.0434938	0.0299491	Mgp/Cxcl12/Cd44/Tnc/Sulf1/Ctsh/Csf1/Mmp14/Fgf2/Pdgfa	10
GO:0001704	formation of primary germ layer	6/429	95/23210	0.00841096	0.043603	0.0300243	Fn1/Scx/Inhba/Col5a2/Itga5/Col5a1	6
GO:0007173	epidermal growth factor receptor signaling pathway	6/429	95/23210	0.00841096	0.043603	0.0300243	Hbegf/Plaur/Ereg/Iqgap1/Errfi1/Cdh13	6
GO:0045862	positive regulation of proteolysis	13/429	328/23210	0.00843087	0.043603	0.0300243	Clu/Ctsh/Bax/Rps27l/Mmp14/Dap/Myh9/Aurka/Plk1/Bok/Ccn2/Nupr1/Rcn3	13
GO:0002903	negative regulation of B cell apoptotic process	3/429	23/23210	0.00843759	0.043603	0.0300243	Cd44/Mif/Aurkb	3
GO:0031954	positive regulation of protein autophosphorylation	3/429	23/23210	0.00843759	0.043603	0.0300243	Ngf/Iqgap1/Pdgfa	3
GO:0045736	negative regulation of cyclin-dependent protein serine/threonine kinase activity	3/429	23/23210	0.00843759	0.043603	0.0300243	Cdkn1a/Cdkn2c/Plk1	3
GO:0071276	cellular response to cadmium ion	3/429	23/23210	0.00843759	0.043603	0.0300243	Mt1/Mt2/Hmox1	3
GO:1902410	mitotic cytokinetic process	3/429	23/23210	0.00843759	0.043603	0.0300243	Kif20b/Cep55/Kif20a	3
GO:0045669	positive regulation of osteoblast differentiation	5/429	68/23210	0.00846987	0.0436605	0.0300639	Clic1/Fgf2/Cebpd/Cebpb/Lmna	5
GO:2001244	positive regulation of intrinsic apoptotic signaling pathway	5/429	68/23210	0.00846987	0.0436605	0.0300639	Clu/Bax/Bub1/Bok/Nupr1	5
GO:0010212	response to ionizing radiation	7/429	125/23210	0.00867426	0.0446584	0.030751	Cdkn1a/Bax/Nucks1/Ect2/H2afx/Cryab/Anxa1	7
GO:0070830	bicellular tight junction assembly	4/429	44/23210	0.00872097	0.0448393	0.0308756	Gja1/Ect2/Cldn3/Actn4	4
GO:0030100	regulation of endocytosis	12/429	293/23210	0.00873113	0.0448393	0.0308756	Ccl2/Clu/Anxa2/Cd63/Calr/Serpine1/Lgals3/Actn4/Cnn2/Gas6/Mfge8/Cdh13	12
GO:0071456	cellular response to hypoxia	6/429	96/23210	0.00883578	0.0452625	0.031167	Aqp1/Rtn4/Pgk1/P4hb/Hif1a/Rora	6
GO:0009152	purine ribonucleotide biosynthetic process	10/429	223/23210	0.00884641	0.0452625	0.031167	Nme1/Mif/Pgk1/Pkm/Tpi1/Hif1a/Gapdh/Pgam1/Nupr1/Zbtb20	10
GO:0022618	ribonucleoprotein complex assembly	10/429	223/23210	0.00884641	0.0452625	0.031167	Rps2/Rpsa/Rps27l/Rplp0/Rpl12/Rps19/Rpl13a/Hsp90aa1/Eif5/Mbnl1	10
GO:0009895	negative regulation of catabolic process	12/429	294/23210	0.00895596	0.0456982	0.031467	Timp1/Anxa2/Timp2/Dap/Pabpc1/Pbk/Nupr1/Qsox1/Hmox1/Cst3/Timp3/Serpine2	12
GO:1902105	regulation of leukocyte differentiation	12/429	294/23210	0.00895596	0.0456982	0.031467	Tmem176b/Tmem176a/Cd44/Nme1/Csf1/Mmp14/Fbn1/Runx1/Anxa1/Cebpb/Hsp90aa1/Gas6	12
GO:0033135	regulation of peptidyl-serine phosphorylation	8/429	157/23210	0.00896477	0.0456982	0.031467	Ptgs2/Cd44/Bdnf/Mif/Bax/Txn1/Hsp90aa1/Gas6	8
GO:0007492	endoderm development	5/429	69/23210	0.00899649	0.0458034	0.0315394	Fn1/Inhba/Col5a2/Itga5/Col5a1	5
GO:0034332	adherens junction organization	7/429	126/23210	0.00904298	0.0459833	0.0316633	Sdc4/Map4k4/Mmp14/Phldb2/Iqgap1/S100a10/Cdh13	7
GO:0008015	blood circulation	17/429	484/23210	0.00912617	0.0463493	0.0319153	Ptgs2/Hbegf/Gja1/Manf/Mif/Hif1a/Atp2b1/Ccn2/Col1a2/Atp1b1/Scn1b/Hmox1/Gclm/Nav2/Postn/Gas6/Tgfb2	17
GO:0006417	regulation of translation	13/429	332/23210	0.00927291	0.0469357	0.0323191	Thbs1/Rps27l/Calr/Rplp1/Uqcc2/Gapdh/Rbm3/Dnajc3/Rpl13a/Tyms/Ncl/Eif5/Npm1	13
GO:0030510	regulation of BMP signaling pathway	6/429	97/23210	0.00927574	0.0469357	0.0323191	Fst/Sulf1/Fbn1/Nbl1/Htra1/Htra3	6
GO:0072676	lymphocyte migration	6/429	97/23210	0.00927574	0.0469357	0.0323191	Ccl2/Cxcl12/Cxcl16/Msn/Gas6/Cd200	6
GO:0050777	negative regulation of immune response	8/429	158/23210	0.00929548	0.046978	0.0323483	Rps19/Lgals3/Col3a1/Anxa1/Serping1/Hmox1/Tgfb2/Cd59a	8
GO:0061387	regulation of extent of cell growth	7/429	127/23210	0.00942306	0.0474511	0.032674	Cxcl12/Fn1/Ngf/Bdnf/Rtn4/Tnfrsf12a/Olfm1	7
GO:0031952	regulation of protein autophosphorylation	4/429	45/23210	0.00943506	0.0474511	0.032674	Ngf/Iqgap1/Pdgfa/Errfi1	4
GO:0060421	positive regulation of heart growth	4/429	45/23210	0.00943506	0.0474511	0.032674	Fdps/Cdk1/Ccnb1/Fgf2	4
GO:0120192	tight junction assembly	4/429	45/23210	0.00943506	0.0474511	0.032674	Gja1/Ect2/Cldn3/Actn4	4
GO:0006221	pyrimidine nucleotide biosynthetic process	3/429	24/23210	0.00951266	0.0474849	0.0326973	Nme1/Tyms/Dut	3
GO:0033622	integrin activation	3/429	24/23210	0.00951266	0.0474849	0.0326973	Cxcl12/Fn1/Selp	3
GO:0045723	positive regulation of fatty acid biosynthetic process	3/429	24/23210	0.00951266	0.0474849	0.0326973	Ptgs2/Pla2g4a/Anxa1	3
GO:0048670	regulation of collateral sprouting	3/429	24/23210	0.00951266	0.0474849	0.0326973	Ngf/Bdnf/Rtn4	3
GO:1900120	regulation of receptor binding	3/429	24/23210	0.00951266	0.0474849	0.0326973	Lox/Anxa2/Bdnf	3
GO:0051057	positive regulation of small GTPase mediated signal transduction	5/429	70/23210	0.00954529	0.0474849	0.0326973	Ngf/Rtn4/Map4k4/Csf1/Col3a1	5
GO:1990868	response to chemokine	5/429	70/23210	0.00954529	0.0474849	0.0326973	Cxcl1/Ccl2/Cxcl12/Cxcl2/Lox	5
GO:1990869	cellular response to chemokine	5/429	70/23210	0.00954529	0.0474849	0.0326973	Cxcl1/Ccl2/Cxcl12/Cxcl2/Lox	5
GO:2001021	negative regulation of response to DNA damage stimulus	5/429	70/23210	0.00954529	0.0474849	0.0326973	Cxcl12/Clu/Cd44/Mif/Cdkn2d	5
GO:0001678	cellular glucose homeostasis	8/429	159/23210	0.00963521	0.0478746	0.0329656	Vcam1/Map4k4/Ano1/Hif1a/Birc5/Nucks1/Gas6/Zbtb20	8
GO:0010660	regulation of muscle cell apoptotic process	6/429	98/23210	0.00973112	0.0481772	0.033174	Gapdh/Pde1a/Nupr1/Hmox1/Atf4/Npm1	6
GO:0032760	positive regulation of tumor necrosis factor production	6/429	98/23210	0.00973112	0.0481772	0.033174	Thbs1/Ccl2/Clu/Mif/Ncl/Zbtb20	6
GO:2001237	negative regulation of extrinsic apoptotic signaling pathway	6/429	98/23210	0.00973112	0.0481772	0.033174	Hmgb2/Serpine1/Lgals3/Hmox1/Gclm/Lmna	6
GO:1902806	regulation of cell cycle G1/S phase transition	7/429	128/23210	0.00981469	0.0485328	0.0334188	Cdkn1a/Rps27l/Ezh2/Cdkn2d/Dbf4/Anxa1/Fhl1	7
GO:0010611	regulation of cardiac muscle hypertrophy	5/429	71/23210	0.0101167	0.0499065	0.0343648	Fdps/Mtpn/Lmcd1/Errfi1/Lmna	5
GO:0070192	chromosome organization involved in meiotic cell cycle	5/429	71/23210	0.0101167	0.0499065	0.0343648	Smc2/Smc4/Sgo2a/Bub1b/Bub1	5

## Sheet: Path2
Supplementary Table VI: Gene ontology analysis of genes showing induced expression along Path1 and Path2 in mouse D5 scRNA-seq dataset
b) Path2-induced
ID	Description	GeneRatio	BgRatio	pvalue	p.adjust	qvalue	geneID	Count
GO:0009611	response to wounding	28/216	495/23210	2.28616e-14	7.95813e-11	5.26299e-11	Fn1/Cd44/Thbs1/Sdc4/Timp1/Anxa5/Fgf2/Tnc/AI506816/Serpine1/Pdgfa/Aqp1/Bax/Gja1/Mif/Mustn1/Pkm/Anxa2/Cd109/Rtn4/Ifrd1/Plec/Phldb2/Smoc2/Tnfrsf12a/Cdkn1a/Hbegf/Anxa1	28
GO:0010634	positive regulation of epithelial cell migration	16/216	143/23210	3.90893e-13	5.21458e-10	3.44858e-10	Ptgs2/Thbs1/Fgf2/Glipr2/Plpp3/Anxa3/Hspb1/Serpine1/Aqp1/Ctsh/Rtn4/Map2k3/Rock2/Smoc2/Hbegf/Anxa1	16
GO:0042060	wound healing	23/216	360/23210	4.49404e-13	5.21458e-10	3.44858e-10	Fn1/Cd44/Thbs1/Sdc4/Timp1/Anxa5/Fgf2/Serpine1/Pdgfa/Aqp1/Gja1/Mustn1/Pkm/Anxa2/Cd109/Ifrd1/Plec/Phldb2/Smoc2/Tnfrsf12a/Cdkn1a/Hbegf/Anxa1	23
GO:0052547	regulation of peptidase activity	24/216	411/23210	9.40016e-13	7.37143e-10	4.87498e-10	Pi15/Hspd1/Ptgs2/Cd44/Thbs1/Timp1/Ngf/Por/Serpine1/Aqp1/Gapdh/Plaur/Bax/Serpinh1/Ccn2/Cstb/Cryab/Rps27l/Cd109/Ctsh/Serpinb6a/Rock2/Dap/Hspa1b	24
GO:1903034	regulation of response to wounding	17/216	179/23210	1.05881e-12	7.37143e-10	4.87498e-10	Thbs1/Anxa5/Fgf2/Plpp3/Serpine1/Pdgfa/Gja1/Mif/Anxa2/Cd109/Rtn4/Phldb2/Smoc2/Tnfrsf12a/Cdkn1a/Hbegf/Anxa1	17
GO:0035966	response to topologically incorrect protein	15/216	133/23210	1.926e-12	9.95753e-10	6.58526e-10	Hspd1/Hspa5/Thbs1/Hspa4l/Hspb1/Hsph1/Bax/Hspa8/Manf/Pdia6/Hsp90aa1/Atf4/Sdf2l1/Hspa1b/Hspa1a	15
GO:0006986	response to unfolded protein	14/216	110/23210	2.00238e-12	9.95753e-10	6.58526e-10	Hspd1/Hspa5/Thbs1/Hspa4l/Hspb1/Hsph1/Bax/Hspa8/Manf/Pdia6/Hsp90aa1/Atf4/Hspa1b/Hspa1a	14
GO:0061041	regulation of wound healing	15/216	141/23210	4.54728e-12	1.97863e-09	1.30854e-09	Thbs1/Anxa5/Fgf2/Plpp3/Serpine1/Pdgfa/Gja1/Anxa2/Cd109/Phldb2/Smoc2/Tnfrsf12a/Cdkn1a/Hbegf/Anxa1	15
GO:0010632	regulation of epithelial cell migration	17/216	225/23210	4.18697e-11	1.61943e-08	1.07098e-08	Ptgs2/Thbs1/Fgf2/Glipr2/Plpp3/Anxa3/Hspb1/Serpine1/Aqp1/Cd63/Ctsh/Rtn4/Map2k3/Rock2/Smoc2/Hbegf/Anxa1	17
GO:0045765	regulation of angiogenesis	19/216	307/23210	9.1898e-11	3.19897e-08	2.11559e-08	Sulf1/Ptgs2/Thbs1/Pgk1/Fgf2/Anxa3/Hspb1/Serpine1/Aqp1/Rnh1/Lgals3/Pkm/Ctsh/Rtn4/Rock2/Itga5/Smoc2/Tnfrsf12a/Anxa1	19
GO:0010466	negative regulation of peptidase activity	17/216	242/23210	1.31455e-10	4.15996e-08	2.75112e-08	Pi15/Ptgs2/Cd44/Thbs1/Timp1/Ngf/Por/Serpine1/Aqp1/Gapdh/Plaur/Serpinh1/Cstb/Cryab/Cd109/Serpinb6a/Hspa1b	17
GO:0052548	regulation of endopeptidase activity	19/216	337/23210	4.45553e-10	1.29248e-07	8.54759e-08	Hspd1/Ptgs2/Cd44/Thbs1/Timp1/Por/Serpine1/Aqp1/Gapdh/Plaur/Bax/Serpinh1/Ccn2/Cryab/Rps27l/Serpinb6a/Rock2/Dap/Hspa1b	19
GO:1901342	regulation of vasculature development	19/216	341/23210	5.4299e-10	1.45396e-07	9.61554e-08	Sulf1/Ptgs2/Thbs1/Pgk1/Fgf2/Anxa3/Hspb1/Serpine1/Aqp1/Rnh1/Lgals3/Pkm/Ctsh/Rtn4/Rock2/Itga5/Smoc2/Tnfrsf12a/Anxa1	19
GO:1903035	negative regulation of response to wounding	11/216	88/23210	6.00653e-10	1.49348e-07	9.87691e-08	Thbs1/Anxa5/Fgf2/Serpine1/Pdgfa/Gja1/Anxa2/Cd109/Rtn4/Phldb2/Cdkn1a	11
GO:0031099	regeneration	13/216	145/23210	1.07369e-09	2.42245e-07	1.60205e-07	Prrx1/Bdnf/Tnc/Serpine1/Cxcl12/Gja1/Mif/Mustn1/Pkm/Rtn4/Ifrd1/Cdkn1a/Anxa1	13
GO:0061045	negative regulation of wound healing	10/216	71/23210	1.11345e-09	2.42245e-07	1.60205e-07	Thbs1/Anxa5/Fgf2/Serpine1/Pdgfa/Gja1/Anxa2/Cd109/Phldb2/Cdkn1a	10
GO:0001667	ameboidal-type cell migration	20/216	406/23210	1.59441e-09	3.26478e-07	2.15911e-07	Fn1/Ptgs2/Thbs1/Sdc4/Timp1/Fgf2/Glipr2/Anxa3/Hspb1/Serpine1/Aqp1/Cxcl12/Cd63/Ctsh/Rtn4/Map2k3/Rock2/Smoc2/Hbegf/Anxa1	20
GO:0006457	protein folding	13/216	153/23210	2.08305e-09	3.90203e-07	2.58055e-07	Hspd1/Hspe1/Hspa5/Hspa4l/Dnaja1/Hspb1/Hsph1/Hspa8/Cryab/Hsp90aa1/Hspa1b/Hspa1a/Hsp90ab1	13
GO:2001233	regulation of apoptotic signaling pathway	20/216	414/23210	2.22765e-09	3.90203e-07	2.58055e-07	Ptgs2/Cd44/Bdnf/Thbs1/Lmna/Mllt11/Dnaja1/Hspb1/Serpine1/Hsph1/Cxcl12/Ybx3/Plaur/Bax/Nupr1/Mif/Lgals3/Ctsh/Inhba/Tnfrsf12a	20
GO:0045766	positive regulation of angiogenesis	14/216	185/23210	2.25176e-09	3.90203e-07	2.58055e-07	Ptgs2/Thbs1/Fgf2/Anxa3/Hspb1/Serpine1/Aqp1/Lgals3/Pkm/Ctsh/Rtn4/Itga5/Smoc2/Anxa1	14
GO:0097193	intrinsic apoptotic signaling pathway	17/216	292/23210	2.354e-09	3.90203e-07	2.58055e-07	Phlda3/Ptgs2/Cd44/Mllt11/Dnaja1/Hspb1/Hsph1/Cxcl12/Ybx3/Plaur/Bax/Aen/Nupr1/Mif/Rps27l/Atf4/Cdkn1a	17
GO:0045861	negative regulation of proteolysis	18/216	349/23210	5.30825e-09	8.3991e-07	5.55462e-07	Pi15/Ptgs2/Cd44/Thbs1/Timp1/Ngf/Por/Serpine1/Aqp1/Gapdh/Plaur/Serpinh1/Cstb/Cryab/Cd109/Serpinb6a/Hspa1b/Hsp90ab1	18
GO:1904018	positive regulation of vasculature development	14/216	204/23210	7.95184e-09	1.18158e-06	7.81421e-07	Ptgs2/Thbs1/Fgf2/Anxa3/Hspb1/Serpine1/Aqp1/Lgals3/Pkm/Ctsh/Rtn4/Itga5/Smoc2/Anxa1	14
GO:0051346	negative regulation of hydrolase activity	19/216	402/23210	8.1465e-09	1.18158e-06	7.81421e-07	Pi15/Ptgs2/Cd44/Thbs1/Timp1/Ngf/Por/Serpine1/Aqp1/Gapdh/Plaur/Serpinh1/Cstb/Cryab/Cd109/Serpinb6a/Rock2/Hspa1b/Anxa1	19
GO:0010631	epithelial cell migration	16/216	280/23210	9.20861e-09	1.28221e-06	8.47968e-07	Ptgs2/Thbs1/Fgf2/Glipr2/Anxa3/Hspb1/Serpine1/Aqp1/Cd63/Ctsh/Rtn4/Map2k3/Rock2/Smoc2/Hbegf/Anxa1	16
GO:0090132	epithelium migration	16/216	282/23210	1.01842e-08	1.36351e-06	9.01738e-07	Ptgs2/Thbs1/Fgf2/Glipr2/Anxa3/Hspb1/Serpine1/Aqp1/Cd63/Ctsh/Rtn4/Map2k3/Rock2/Smoc2/Hbegf/Anxa1	16
GO:0090130	tissue migration	16/216	284/23210	1.12537e-08	1.44713e-06	9.5704e-07	Ptgs2/Thbs1/Fgf2/Glipr2/Anxa3/Hspb1/Serpine1/Aqp1/Cd63/Ctsh/Rtn4/Map2k3/Rock2/Smoc2/Hbegf/Anxa1	16
GO:0045785	positive regulation of cell adhesion	19/216	411/23210	1.16403e-08	1.44713e-06	9.5704e-07	Hspd1/Fn1/Cd44/Thbs1/Tgm2/Sdc4/S100a10/Vcam1/Plpp3/Hsph1/Fbln2/Cxcl12/Iqgap1/Cd63/Hsp90aa1/Lgals1/Itga5/Smoc2/Anxa1	19
GO:0010951	negative regulation of endopeptidase activity	13/216	178/23210	1.31046e-08	1.57301e-06	1.04028e-06	Ptgs2/Cd44/Thbs1/Timp1/Por/Serpine1/Aqp1/Gapdh/Plaur/Serpinh1/Cryab/Serpinb6a/Hspa1b	13
GO:0010595	positive regulation of endothelial cell migration	10/216	97/23210	2.45771e-08	2.85176e-06	1.88597e-06	Ptgs2/Thbs1/Fgf2/Plpp3/Anxa3/Hspb1/Map2k3/Rock2/Smoc2/Anxa1	10
GO:0006458	'de novo' protein folding	7/216	36/23210	3.64103e-08	4.08852e-06	2.70388e-06	Hspd1/Hspe1/Hspa5/Hsph1/Hspa8/Hspa1b/Hspa1a	7
GO:2001234	negative regulation of apoptotic signaling pathway	14/216	231/23210	3.83844e-08	4.17551e-06	2.76141e-06	Ptgs2/Cd44/Bdnf/Lmna/Dnaja1/Hspb1/Serpine1/Hsph1/Cxcl12/Ybx3/Plaur/Bax/Mif/Lgals3	14
GO:0032103	positive regulation of response to external stimulus	16/216	312/23210	4.19198e-08	4.42191e-06	2.92436e-06	Hspd1/Fn1/Pla2g4a/Ptgs2/Thbs1/Tgm2/Fgf2/Hspb1/Serpine1/Cxcl12/Rps19/Nupr1/Mif/Ldlr/Rtn4/Smoc2	16
GO:0048608	reproductive structure development	19/216	449/23210	4.75062e-08	4.8638e-06	3.2166e-06	Sulf1/Pla2g4a/Ptgs2/Cd44/Vcam1/Tnc/Ereg/Serpine1/Ybx3/Plaur/Bax/Nupr1/Gja1/Inhba/Serpinb6a/Fst/Hsp90ab1/Fosl1/Anxa1	19
GO:0061458	reproductive system development	19/216	453/23210	5.46086e-08	5.37392e-06	3.55396e-06	Sulf1/Pla2g4a/Ptgs2/Cd44/Vcam1/Tnc/Ereg/Serpine1/Ybx3/Plaur/Bax/Nupr1/Gja1/Inhba/Serpinb6a/Fst/Hsp90ab1/Fosl1/Anxa1	19
GO:0043281	regulation of cysteine-type endopeptidase activity involved in apoptotic process	13/216	201/23210	5.55763e-08	5.37392e-06	3.55396e-06	Hspd1/Ptgs2/Cd44/Thbs1/Por/Aqp1/Plaur/Bax/Ccn2/Cryab/Rps27l/Dap/Hspa1b	13
GO:0048145	regulation of fibroblast proliferation	10/216	107/23210	6.33355e-08	5.95867e-06	3.94068e-06	Fn1/Ereg/Serpine1/Pdgfa/Aqp1/Bax/Nupr1/Mif/Anxa2/Cdkn1a	10
GO:0048144	fibroblast proliferation	10/216	109/23210	7.56169e-08	6.92691e-06	4.581e-06	Fn1/Ereg/Serpine1/Pdgfa/Aqp1/Bax/Nupr1/Mif/Anxa2/Cdkn1a	10
GO:0031589	cell-substrate adhesion	16/216	339/23210	1.3095e-07	1.15744e-05	7.65455e-06	Fn1/Thbs1/Sdc4/S100a10/Vcam1/Serpine1/Fbln2/Actn4/Iqgap1/Ccn2/Cd63/Lgals1/Itga5/Phldb2/Smoc2/Tnfrsf12a	16
GO:0042771	intrinsic apoptotic signaling pathway in response to DNA damage by p53 class mediator	7/216	43/23210	1.33001e-07	1.15744e-05	7.65455e-06	Phlda3/Cd44/Aen/Nupr1/Mif/Rps27l/Cdkn1a	7
GO:2000116	regulation of cysteine-type endopeptidase activity	13/216	226/23210	2.17617e-07	1.84762e-05	1.22189e-05	Hspd1/Ptgs2/Cd44/Thbs1/Por/Aqp1/Plaur/Bax/Ccn2/Cryab/Rps27l/Dap/Hspa1b	13
GO:0048146	positive regulation of fibroblast proliferation	8/216	69/23210	2.53826e-07	2.10373e-05	1.39127e-05	Fn1/Ereg/Serpine1/Pdgfa/Aqp1/Mif/Anxa2/Cdkn1a	8
GO:0042026	protein refolding	6/216	30/23210	2.9861e-07	2.36242e-05	1.56235e-05	Hspd1/Hspa5/Hspa8/Hsp90aa1/Hspa1b/Hspa1a	6
GO:0051085	chaperone cofactor-dependent protein refolding	6/216	30/23210	2.9861e-07	2.36242e-05	1.56235e-05	Hspe1/Hspa5/Hsph1/Hspa8/Hspa1b/Hspa1a	6
GO:2001243	negative regulation of intrinsic apoptotic signaling pathway	9/216	97/23210	3.11819e-07	2.41209e-05	1.5952e-05	Ptgs2/Cd44/Dnaja1/Hspb1/Hsph1/Cxcl12/Ybx3/Plaur/Mif	9
GO:1903036	positive regulation of response to wounding	8/216	73/23210	3.95258e-07	2.99107e-05	1.9781e-05	Thbs1/Plpp3/Serpine1/Mif/Rtn4/Smoc2/Hbegf/Anxa1	8
GO:0061077	chaperone-mediated protein folding	7/216	52/23210	5.14357e-07	3.80953e-05	2.51937e-05	Hspe1/Hspa5/Hspb1/Hsph1/Hspa8/Hspa1b/Hspa1a	7
GO:2001242	regulation of intrinsic apoptotic signaling pathway	11/216	169/23210	5.6138e-07	4.07117e-05	2.69241e-05	Ptgs2/Cd44/Dnaja1/Hspb1/Hsph1/Cxcl12/Ybx3/Plaur/Bax/Nupr1/Mif	11
GO:0072332	intrinsic apoptotic signaling pathway by p53 class mediator	8/216	77/23210	5.99329e-07	4.25768e-05	2.81575e-05	Phlda3/Cd44/Bax/Aen/Nupr1/Mif/Rps27l/Cdkn1a	8
GO:0008361	regulation of cell size	12/216	209/23210	6.5567e-07	4.43035e-05	2.92994e-05	Fn1/Bdnf/Ngf/Mtpn/Aqp1/Cxcl12/Rtn4/Npm1/Ifrd1/Hsp90aa1/Tnfrsf12a/Hsp90ab1	12
GO:0032102	negative regulation of response to external stimulus	15/216	336/23210	6.6141e-07	4.43035e-05	2.92994e-05	Cd44/Thbs1/Anxa5/Fgf2/Serpine1/Pdgfa/Rps19/Gja1/Mif/Ldlr/Anxa2/Cd109/Rtn4/Phldb2/Cdkn1a	15
GO:0001558	regulation of cell growth	17/216	431/23210	6.61816e-07	4.43035e-05	2.92994e-05	Fn1/Cd44/Bdnf/Fdps/Ngf/Mtpn/Foxp1/Cxcl12/Gja1/Cryab/Rtn4/Npm1/Inhba/Ifrd1/Tnfrsf12a/Cdkn1a/Hbegf	17
GO:0010810	regulation of cell-substrate adhesion	12/216	211/23210	7.25454e-07	4.76473e-05	3.15108e-05	Fn1/Thbs1/Sdc4/S100a10/Serpine1/Fbln2/Actn4/Iqgap1/Lgals1/Itga5/Phldb2/Smoc2	12
GO:0051084	'de novo' posttranslational protein folding	6/216	35/23210	7.85219e-07	5.06175e-05	3.34751e-05	Hspe1/Hspa5/Hsph1/Hspa8/Hspa1b/Hspa1a	6
GO:0043154	negative regulation of cysteine-type endopeptidase activity involved in apoptotic process	8/216	80/23210	8.06145e-07	5.10216e-05	3.37424e-05	Ptgs2/Cd44/Thbs1/Por/Aqp1/Plaur/Cryab/Hspa1b	8
GO:0008630	intrinsic apoptotic signaling pathway in response to DNA damage	9/216	112/23210	1.06287e-06	6.60688e-05	4.36936e-05	Phlda3/Cd44/Cxcl12/Bax/Aen/Nupr1/Mif/Rps27l/Cdkn1a	9
GO:0048638	regulation of developmental growth	16/216	401/23210	1.22668e-06	7.49137e-05	4.9543e-05	Fn1/Bdnf/Foxs1/Fgf2/Fdps/Ngf/Por/Serpine1/Foxp1/Cxcl12/Ybx3/Gja1/Rtn4/Ifrd1/Tnfrsf12a/Cdkn1a	16
GO:0046651	lymphocyte proliferation	14/216	308/23210	1.27289e-06	7.63955e-05	5.0523e-05	Hspd1/Cd44/Sdc4/Msn/Vcam1/Cxcl12/Bax/Lrrc32/Gja1/Mif/Lgals3/Cdkn1a/Clcf1/Anxa1	14
GO:0032943	mononuclear cell proliferation	14/216	310/23210	1.37377e-06	8.10527e-05	5.36029e-05	Hspd1/Cd44/Sdc4/Msn/Vcam1/Cxcl12/Bax/Lrrc32/Gja1/Mif/Lgals3/Cdkn1a/Clcf1/Anxa1	14
GO:2000117	negative regulation of cysteine-type endopeptidase activity	8/216	87/23210	1.53697e-06	8.91698e-05	5.89711e-05	Ptgs2/Cd44/Thbs1/Por/Aqp1/Plaur/Cryab/Hspa1b	8
GO:0009205	purine ribonucleoside triphosphate metabolic process	13/216	272/23210	1.76693e-06	0.000100831	6.66828e-05	Atp1b1/Bdnf/Pgk1/Ran/Gapdh/Ldha/Nupr1/Mif/Hspa8/Pkm/Nme1/Uqcc2/Pgam1	13
GO:0042246	tissue regeneration	7/216	63/23210	1.95062e-06	0.000109518	7.24278e-05	Serpine1/Gja1/Mustn1/Pkm/Ifrd1/Cdkn1a/Anxa1	7
GO:0009199	ribonucleoside triphosphate metabolic process	13/216	276/23210	2.07664e-06	0.000114742	7.58831e-05	Atp1b1/Bdnf/Pgk1/Ran/Gapdh/Ldha/Nupr1/Mif/Hspa8/Pkm/Nme1/Uqcc2/Pgam1	13
GO:0010594	regulation of endothelial cell migration	10/216	157/23210	2.2531e-06	0.000122547	8.10448e-05	Ptgs2/Thbs1/Fgf2/Plpp3/Anxa3/Hspb1/Map2k3/Rock2/Smoc2/Anxa1	10
GO:0010959	regulation of metal ion transport	16/216	421/23210	2.30314e-06	0.000123342	8.15702e-05	Ptgs2/Atp1b1/Ngf/Serpine1/Cxcl12/Fxyd5/Bax/Gja1/Mif/Atp2b1/Cd63/Lgals3/Anxa2/Glrx/Atf4/Gsto1	16
GO:0046496	nicotinamide nucleotide metabolic process	10/216	158/23210	2.38602e-06	0.000125844	8.32252e-05	Pgk1/Gapdh/Ldha/Nupr1/Taldo1/Mif/Txnrd1/Pkm/Prdx5/Pgam1	10
GO:0009144	purine nucleoside triphosphate metabolic process	13/216	281/23210	2.53104e-06	0.000131501	8.69661e-05	Atp1b1/Bdnf/Pgk1/Ran/Gapdh/Ldha/Nupr1/Mif/Hspa8/Pkm/Nme1/Uqcc2/Pgam1	13
GO:0050673	epithelial cell proliferation	16/216	425/23210	2.60036e-06	0.000133116	8.80339e-05	Sulf1/Thbs1/Fgf2/Errfi1/Ereg/Foxp1/Cxcl12/Bax/Nupr1/Gja1/Cd109/Rtn4/Npm1/Nme1/Fst/Pold4	16
GO:0019362	pyridine nucleotide metabolic process	10/216	160/23210	2.67246e-06	0.000134823	8.91634e-05	Pgk1/Gapdh/Ldha/Nupr1/Taldo1/Mif/Txnrd1/Pkm/Prdx5/Pgam1	10
GO:0007162	negative regulation of cell adhesion	13/216	284/23210	2.84422e-06	0.000141439	9.35384e-05	Cd44/Thbs1/Sdc4/Tnc/Serpine1/Cxcl12/Actn4/Lrrc32/Lgals3/Lgals1/Rnd1/Phldb2/Anxa1	13
GO:0070661	leukocyte proliferation	14/216	331/23210	2.95394e-06	0.000144826	9.57787e-05	Hspd1/Cd44/Sdc4/Msn/Vcam1/Cxcl12/Bax/Lrrc32/Gja1/Mif/Lgals3/Cdkn1a/Clcf1/Anxa1	14
GO:0009266	response to temperature stimulus	10/216	163/23210	3.15809e-06	0.000152685	0.000100976	Hspa5/Rbm3/Dnaja1/Hspb7/Cxcl12/Ano1/Hspa8/Hsp90aa1/Hspa1b/Hspa1a	10
GO:1901215	negative regulation of neuron death	12/216	244/23210	3.3151e-06	0.00015808	0.000104544	Hspd1/Bdnf/Nes/Ngf/Hsph1/Bax/Crlf1/Sncg/Npm1/Atf4/Hsp90ab1/Clcf1	12
GO:0072524	pyridine-containing compound metabolic process	10/216	165/23210	3.52288e-06	0.000165718	0.000109595	Pgk1/Gapdh/Ldha/Nupr1/Taldo1/Mif/Txnrd1/Pkm/Prdx5/Pgam1	10
GO:0051099	positive regulation of binding	11/216	205/23210	3.72371e-06	0.00017283	0.000114298	Bdnf/S100a10/Ngf/Txn1/Eno1/Ran/Plaur/Lgals3/Anxa2/Nme1/Hsp90ab1	11
GO:0022613	ribonucleoprotein complex biogenesis	16/216	439/23210	3.93176e-06	0.000180085	0.000119096	Nop58/Ncl/Rpl12/Rplp0/Ran/Rps19/Rpl13a/Ddx21/Rps27l/Rpsa/Npm1/Nhp2/Hsp90aa1/Eif5/Rps2/Hsp90ab1	16
GO:0010611	regulation of cardiac muscle hypertrophy	7/216	71/23210	4.40263e-06	0.000199033	0.000131627	Lmna/Fdps/Errfi1/Mtpn/Foxp1/Lmcd1/Rock2	7
GO:0009141	nucleoside triphosphate metabolic process	13/216	298/23210	4.80753e-06	0.000214551	0.00014189	Atp1b1/Bdnf/Pgk1/Ran/Gapdh/Ldha/Nupr1/Mif/Hspa8/Pkm/Nme1/Uqcc2/Pgam1	13
GO:0051216	cartilage development	11/216	211/23210	4.91055e-06	0.000216077	0.000142899	Sulf1/Col6a3/Prrx1/Thbs1/Fgf2/Por/Mgp/Serpinh1/Ccn2/Mustn1/Anxa2	11
GO:0060326	cell chemotaxis	13/216	299/23210	4.98532e-06	0.000216077	0.000142899	Thbs1/Fgf2/Vcam1/Hspb1/Serpine1/Cxcl12/Rps19/Rpl13a/Mif/Lgals3/Smoc2/Hbegf/Anxa1	13
GO:0072331	signal transduction by p53 class mediator	9/216	135/23210	5.02794e-06	0.000216077	0.000142899	Phlda3/Cd44/Bax/Aen/Nupr1/Mif/Rps27l/Npm1/Cdkn1a	9
GO:0032535	regulation of cellular component size	15/216	397/23210	5.15723e-06	0.000218931	0.000144786	Fn1/Bdnf/Ngf/Arpc1b/Mtpn/Aqp1/Capg/Tmsb10/Cxcl12/Rtn4/Npm1/Ifrd1/Hsp90aa1/Tnfrsf12a/Hsp90ab1	15
GO:0009408	response to heat	8/216	103/23210	5.50657e-06	0.000226915	0.000150066	Hspa5/Dnaja1/Hspb7/Ano1/Hspa8/Hsp90aa1/Hspa1b/Hspa1a	8
GO:0035967	cellular response to topologically incorrect protein	8/216	103/23210	5.50657e-06	0.000226915	0.000150066	Hspa5/Bax/Hspa8/Pdia6/Atf4/Sdf2l1/Hspa1b/Hspa1a	8
GO:0048639	positive regulation of developmental growth	11/216	214/23210	5.61918e-06	0.000226915	0.000150066	Fn1/Bdnf/Foxs1/Fgf2/Fdps/Ngf/Serpine1/Cxcl12/Ybx3/Rtn4/Tnfrsf12a	11
GO:0006979	response to oxidative stress	15/216	400/23210	5.64558e-06	0.000226915	0.000150066	Ptgs2/Thbs1/Txn1/Hspb1/Hsph1/Aqp1/Foxp1/Txnrd1/Cryab/Glrx/Gpx8/Atf4/Rcan1/Prdx5/Anxa1	15
GO:0048675	axon extension	9/216	137/23210	5.67123e-06	0.000226915	0.000150066	Fn1/Bdnf/Ngf/Cxcl12/Rtn4/Ifrd1/Hsp90aa1/Tnfrsf12a/Hsp90ab1	9
GO:0014743	regulation of muscle hypertrophy	7/216	74/23210	5.81864e-06	0.000230167	0.000152217	Lmna/Fdps/Errfi1/Mtpn/Foxp1/Lmcd1/Rock2	7
GO:0048588	developmental cell growth	12/216	260/23210	6.34662e-06	0.000248231	0.000164164	Fn1/Bdnf/Fdps/Ngf/Foxp1/Cxcl12/Iqgap1/Rtn4/Ifrd1/Hsp90aa1/Tnfrsf12a/Hsp90ab1	12
GO:0006733	oxidoreduction coenzyme metabolic process	10/216	177/23210	6.57868e-06	0.000252369	0.0001669	Pgk1/Gapdh/Ldha/Nupr1/Taldo1/Mif/Txnrd1/Pkm/Prdx5/Pgam1	10
GO:0071353	cellular response to interleukin-4	5/216	29/23210	6.5974e-06	0.000252369	0.0001669	Hspa5/Rplp0/Tuba1b/Rps2/Hsp90ab1	5
GO:0045927	positive regulation of growth	13/216	308/23210	6.86638e-06	0.000258805	0.000171156	Fn1/Bdnf/Foxs1/Fgf2/Fdps/Ngf/Serpine1/Mtpn/Cxcl12/Ybx3/Rtn4/Tnfrsf12a/Hbegf	13
GO:0043524	negative regulation of neuron apoptotic process	10/216	178/23210	6.91434e-06	0.000258805	0.000171156	Hspd1/Bdnf/Nes/Ngf/Hsph1/Bax/Crlf1/Npm1/Hsp90ab1/Clcf1	10
GO:0050730	regulation of peptidyl-tyrosine phosphorylation	12/216	263/23210	7.12938e-06	0.000264015	0.000174602	Cd44/Plpp3/Errfi1/Ereg/Pdgfa/Hsph1/Iqgap1/Mif/Crlf1/Itga5/Hbegf/Clcf1	12
GO:0050678	regulation of epithelial cell proliferation	14/216	358/23210	7.25831e-06	0.00026596	0.000175888	Sulf1/Thbs1/Fgf2/Errfi1/Foxp1/Cxcl12/Bax/Nupr1/Gja1/Cd109/Rtn4/Npm1/Nme1/Pold4	14
GO:0050729	positive regulation of inflammatory response	9/216	142/23210	7.59601e-06	0.000275434	0.000182154	Hspd1/Pla2g4a/Ptgs2/Tgm2/Serpine1/Rps19/Nupr1/Mif/Ldlr	9
GO:0016126	sterol biosynthetic process	6/216	52/23210	8.63293e-06	0.000309806	0.000204886	Fdps/Cyp51/Por/Msmo1/Hmgcs1/Sqle	6
GO:0070670	response to interleukin-4	5/216	31/23210	9.29749e-06	0.000330251	0.000218406	Hspa5/Rplp0/Tuba1b/Rps2/Hsp90ab1	5
GO:0007159	leukocyte cell-cell adhesion	13/216	319/23210	9.99724e-06	0.000351519	0.000232472	Hspd1/Cd44/Sdc4/Msn/Vcam1/Hsph1/Cxcl12/Lrrc32/Lgals3/Hsp90aa1/Lgals1/Itga5/Anxa1	13
GO:0032964	collagen biosynthetic process	6/216	54/23210	1.07837e-05	0.000375379	0.000248251	Vim/Errfi1/Serpine1/Serpinh1/Ccn2/Prdx5	6
GO:0034620	cellular response to unfolded protein	7/216	82/23210	1.15432e-05	0.000397841	0.000263106	Hspa5/Bax/Hspa8/Pdia6/Atf4/Hspa1b/Hspa1a	7
GO:0002040	sprouting angiogenesis	8/216	116/23210	1.32698e-05	0.000446787	0.000295476	Ptgs2/Thbs1/Fgf2/Pkm/Rtn4/Esm1/Itga5/Anxa1	8
GO:0043536	positive regulation of blood vessel endothelial cell migration	6/216	56/23210	1.33484e-05	0.000446787	0.000295476	Ptgs2/Thbs1/Fgf2/Hspb1/Map2k3/Anxa1	6
GO:0090303	positive regulation of wound healing	6/216	56/23210	1.33484e-05	0.000446787	0.000295476	Thbs1/Plpp3/Serpine1/Smoc2/Hbegf/Anxa1	6
GO:1990138	neuron projection extension	10/216	193/23210	1.40444e-05	0.000465605	0.000307921	Fn1/Bdnf/Ngf/Cxcl12/Iqgap1/Rtn4/Ifrd1/Hsp90aa1/Tnfrsf12a/Hsp90ab1	10
GO:0050731	positive regulation of peptidyl-tyrosine phosphorylation	10/216	195/23210	1.53588e-05	0.000500847	0.000331227	Cd44/Plpp3/Ereg/Hsph1/Iqgap1/Mif/Crlf1/Itga5/Hbegf/Clcf1	10
GO:0051896	regulation of protein kinase B signaling	9/216	155/23210	1.53952e-05	0.000500847	0.000331227	Phlda3/Thbs1/Fgf2/Pdgfa/Rtn4/Hsp90aa1/Hsp90ab1/Hbegf/Clcf1	9
GO:0007044	cell-substrate junction assembly	7/216	86/23210	1.581e-05	0.000504853	0.000333876	Fn1/Sdc4/S100a10/Iqgap1/Plec/Itga5/Phldb2	7
GO:0090257	regulation of muscle system process	11/216	239/23210	1.59124e-05	0.000504853	0.000333876	Ptgs2/Atp1b1/Lmna/Fdps/Errfi1/Mtpn/Foxp1/Lmcd1/Ccn2/Atp2b1/Rock2	11
GO:0061448	connective tissue development	12/216	285/23210	1.59534e-05	0.000504853	0.000333876	Sulf1/Col6a3/Prrx1/Thbs1/Fgf2/Lmna/Por/Mgp/Serpinh1/Ccn2/Mustn1/Anxa2	12
GO:0009132	nucleoside diphosphate metabolic process	8/216	121/23210	1.80621e-05	0.000566435	0.000374603	Pgk1/Gapdh/Ldha/Nupr1/Mif/Pkm/Nme1/Pgam1	8
GO:0044344	cellular response to fibroblast growth factor stimulus	7/216	88/23210	1.83881e-05	0.00057151	0.000377959	Sulf1/Cd44/Thbs1/Fgf2/Iqgap1/Ccn2/Smoc2	7
GO:0051402	neuron apoptotic process	12/216	293/23210	2.09782e-05	0.00064624	0.000427381	Hspd1/Bdnf/Nes/Ngf/Hsph1/Gapdh/Bax/Crlf1/Npm1/Atf4/Hsp90ab1/Clcf1	12
GO:0071774	response to fibroblast growth factor	7/216	90/23210	2.13039e-05	0.000650517	0.000430209	Sulf1/Cd44/Thbs1/Fgf2/Iqgap1/Ccn2/Smoc2	7
GO:0046034	ATP metabolic process	11/216	247/23210	2.15911e-05	0.000651015	0.000430539	Atp1b1/Bdnf/Pgk1/Gapdh/Ldha/Nupr1/Mif/Hspa8/Pkm/Uqcc2/Pgam1	11
GO:0042254	ribosome biogenesis	12/216	294/23210	2.16943e-05	0.000651015	0.000430539	Nop58/Ncl/Rpl12/Rplp0/Ran/Rps19/Ddx21/Rps27l/Rpsa/Npm1/Nhp2/Rps2	12
GO:0001819	positive regulation of cytokine production	15/216	449/23210	2.20599e-05	0.000656329	0.000434053	Sulf1/Hspd1/Ncl/Ptgs2/Thbs1/Ereg/Hspb1/Serpine1/Gapdh/Ddx21/Mif/Rtn4/Rock2/Atf4/Anxa1	15
GO:0019693	ribose phosphate metabolic process	15/216	450/23210	2.26352e-05	0.000663108	0.000438536	Atp1b1/Bdnf/Pgk1/Ran/Gapdh/Ldha/Nupr1/Taldo1/Mif/Hspa8/Pkm/Nme1/Hmgcs1/Uqcc2/Pgam1	15
GO:0007160	cell-matrix adhesion	10/216	204/23210	2.26687e-05	0.000663108	0.000438536	Fn1/Thbs1/Sdc4/S100a10/Vcam1/Serpine1/Iqgap1/Ccn2/Cd63/Phldb2	10
GO:0042098	T cell proliferation	10/216	205/23210	2.36403e-05	0.000685765	0.00045352	Cd44/Sdc4/Msn/Vcam1/Cxcl12/Bax/Lrrc32/Gja1/Lgals3/Anxa1	10
GO:0034329	cell junction assembly	10/216	206/23210	2.46473e-05	0.000709069	0.000468932	Fn1/Sdc4/S100a10/Actn4/Iqgap1/Gja1/Rock2/Plec/Itga5/Phldb2	10
GO:0010811	positive regulation of cell-substrate adhesion	8/216	127/23210	2.56559e-05	0.000732035	0.00048412	Fn1/Thbs1/Sdc4/S100a10/Fbln2/Iqgap1/Itga5/Smoc2	8
GO:0071897	DNA biosynthetic process	9/216	167/23210	2.78404e-05	0.000787907	0.00052107	Fgf2/Ccn2/Gja1/Npm1/Nhp2/Hsp90aa1/Smoc2/Cdkn1a/Hsp90ab1	9
GO:0002181	cytoplasmic translation	7/216	94/23210	2.82846e-05	0.000794021	0.000525114	Rplp0/Rpl13a/Rplp1/Rpsa/Eif4a1/Eif5/Rps2	7
GO:0034605	cellular response to heat	6/216	64/23210	2.89746e-05	0.000806884	0.00053362	Hspa5/Ano1/Hspa8/Hsp90aa1/Hspa1b/Hspa1a	6
GO:0008406	gonad development	10/216	214/23210	3.41152e-05	0.000942501	0.000623308	Pla2g4a/Ereg/Serpine1/Ybx3/Bax/Nupr1/Gja1/Inhba/Serpinb6a/Fst	10
GO:0043502	regulation of muscle adaptation	7/216	97/23210	3.46721e-05	0.000950343	0.000628494	Lmna/Fdps/Errfi1/Mtpn/Foxp1/Lmcd1/Rock2	7
GO:0046031	ADP metabolic process	7/216	98/23210	3.70474e-05	0.00100752	0.000666306	Pgk1/Gapdh/Ldha/Nupr1/Mif/Pkm/Pgam1	7
GO:0051928	positive regulation of calcium ion transport	8/216	134/23210	3.77301e-05	0.00101806	0.000673278	Atp1b1/Serpine1/Cxcl12/Bax/Atp2b1/Lgals3/Anxa2/Gsto1	8
GO:1903672	positive regulation of sprouting angiogenesis	5/216	41/23210	3.802e-05	0.00101806	0.000673278	Ptgs2/Fgf2/Pkm/Itga5/Anxa1	5
GO:0000028	ribosomal small subunit assembly	4/216	21/23210	3.85588e-05	0.00102461	0.000677607	Rps19/Rps27l/Rpsa/Rps2	4
GO:0043523	regulation of neuron apoptotic process	11/216	264/23210	3.97195e-05	0.00103689	0.000685732	Hspd1/Bdnf/Nes/Ngf/Hsph1/Bax/Crlf1/Npm1/Atf4/Hsp90ab1/Clcf1	11
GO:0072330	monocarboxylic acid biosynthetic process	11/216	264/23210	3.97195e-05	0.00103689	0.000685732	Pla2g4a/Ptgs2/Pgk1/Gapdh/Ldha/Nupr1/Mif/Pkm/Fads3/Anxa1/Pgam1	11
GO:0045137	development of primary sexual characteristics	10/216	218/23210	3.99148e-05	0.00103689	0.000685732	Pla2g4a/Ereg/Serpine1/Ybx3/Bax/Nupr1/Gja1/Inhba/Serpinb6a/Fst	10
GO:0043062	extracellular structure organization	12/216	315/23210	4.25241e-05	0.00109649	0.000725148	Sulf1/Fn1/Sdc4/Col15a1/Fbln2/Serpinh1/Ccn2/Lgals3/Anxa2/Tnfrsf11b/Phldb2/Smoc2	12
GO:1903670	regulation of sprouting angiogenesis	6/216	69/23210	4.45725e-05	0.00114086	0.00075449	Ptgs2/Thbs1/Fgf2/Pkm/Itga5/Anxa1	6
GO:0003300	cardiac muscle hypertrophy	7/216	101/23210	4.49883e-05	0.0011431	0.000755969	Lmna/Fdps/Errfi1/Mtpn/Foxp1/Lmcd1/Rock2	7
GO:0009150	purine ribonucleotide metabolic process	14/216	423/23210	4.59875e-05	0.00116002	0.000767161	Atp1b1/Bdnf/Pgk1/Ran/Gapdh/Ldha/Nupr1/Mif/Hspa8/Pkm/Nme1/Hmgcs1/Uqcc2/Pgam1	14
GO:0002183	cytoplasmic translational initiation	4/216	22/23210	4.67846e-05	0.00116327	0.000769308	Rpl13a/Eif4a1/Eif5/Rps2	4
GO:2001026	regulation of endothelial cell chemotaxis	4/216	22/23210	4.67846e-05	0.00116327	0.000769308	Thbs1/Fgf2/Hspb1/Smoc2	4
GO:0051897	positive regulation of protein kinase B signaling	7/216	102/23210	4.7926e-05	0.00117652	0.000778073	Thbs1/Fgf2/Pdgfa/Rtn4/Hsp90aa1/Hsp90ab1/Hbegf	7
GO:0018108	peptidyl-tyrosine phosphorylation	12/216	319/23210	4.80273e-05	0.00117652	0.000778073	Cd44/Plpp3/Errfi1/Ereg/Pdgfa/Hsph1/Iqgap1/Mif/Crlf1/Itga5/Hbegf/Clcf1	12
GO:0022618	ribonucleoprotein complex assembly	10/216	223/23210	4.83316e-05	0.00117652	0.000778073	Rpl12/Rplp0/Rps19/Rpl13a/Rps27l/Rpsa/Hsp90aa1/Eif5/Rps2/Hsp90ab1	10
GO:0060560	developmental growth involved in morphogenesis	11/216	270/23210	4.86837e-05	0.00117686	0.000778298	Fn1/Bdnf/Ngf/Tnc/Cxcl12/Iqgap1/Rtn4/Ifrd1/Hsp90aa1/Tnfrsf12a/Hsp90ab1	11
GO:0030198	extracellular matrix organization	11/216	271/23210	5.03353e-05	0.00118017	0.000780484	Sulf1/Fn1/Col15a1/Fbln2/Serpinh1/Ccn2/Lgals3/Anxa2/Tnfrsf11b/Phldb2/Smoc2	11
GO:0090287	regulation of cellular response to growth factor stimulus	11/216	271/23210	5.03353e-05	0.00118017	0.000780484	Sulf1/Hspa5/Thbs1/Pmepa1/Fgf2/Ngf/Cd63/Cd109/Fst/Smoc2/Hsp90ab1	11
GO:0006165	nucleoside diphosphate phosphorylation	7/216	103/23210	5.10191e-05	0.00118017	0.000780484	Pgk1/Gapdh/Nupr1/Mif/Pkm/Nme1/Pgam1	7
GO:0009135	purine nucleoside diphosphate metabolic process	7/216	103/23210	5.10191e-05	0.00118017	0.000780484	Pgk1/Gapdh/Ldha/Nupr1/Mif/Pkm/Pgam1	7
GO:0009179	purine ribonucleoside diphosphate metabolic process	7/216	103/23210	5.10191e-05	0.00118017	0.000780484	Pgk1/Gapdh/Ldha/Nupr1/Mif/Pkm/Pgam1	7
GO:0009167	purine ribonucleoside monophosphate metabolic process	11/216	272/23210	5.20349e-05	0.00118017	0.000780484	Atp1b1/Bdnf/Pgk1/Gapdh/Ldha/Nupr1/Mif/Hspa8/Pkm/Uqcc2/Pgam1	11
GO:0051924	regulation of calcium ion transport	11/216	272/23210	5.20349e-05	0.00118017	0.000780484	Ptgs2/Atp1b1/Ngf/Serpine1/Cxcl12/Bax/Gja1/Atp2b1/Lgals3/Anxa2/Gsto1	11
GO:0042255	ribosome assembly	6/216	71/23210	5.24353e-05	0.00118017	0.000780484	Rpl12/Rplp0/Rps19/Rps27l/Rpsa/Rps2	6
GO:0072594	establishment of protein localization to organelle	13/216	374/23210	5.24506e-05	0.00118017	0.000780484	Hspd1/Ptgs2/Hspa5/Lmna/Dnaja1/Sec61b/Ran/Hsph1/Bax/Spcs3/Hspa8/Hsp90aa1/Cdkn1a	13
GO:0018212	peptidyl-tyrosine modification	12/216	322/23210	5.25498e-05	0.00118017	0.000780484	Cd44/Plpp3/Errfi1/Ereg/Pdgfa/Hsph1/Iqgap1/Mif/Crlf1/Itga5/Hbegf/Clcf1	12
GO:0043270	positive regulation of ion transport	12/216	322/23210	5.25498e-05	0.00118017	0.000780484	Atp1b1/Serpine1/Cxcl12/Bax/Mif/Atp2b1/Lgals3/Anxa2/Rtn4/Glrx/Atf4/Gsto1	12
GO:0009126	purine nucleoside monophosphate metabolic process	11/216	273/23210	5.37835e-05	0.00120013	0.000793688	Atp1b1/Bdnf/Pgk1/Gapdh/Ldha/Nupr1/Mif/Hspa8/Pkm/Uqcc2/Pgam1	11
GO:0031647	regulation of protein stability	11/216	275/23210	5.74328e-05	0.00126315	0.000835367	Hspd1/Atp1b1/Lmna/Plpp3/Gapdh/Hspa8/Cryab/Ctsh/Rtn4/Npm1/Hsp90aa1	11
GO:0014897	striated muscle hypertrophy	7/216	105/23210	5.76965e-05	0.00126315	0.000835367	Lmna/Fdps/Errfi1/Mtpn/Foxp1/Lmcd1/Rock2	7
GO:0046939	nucleotide phosphorylation	7/216	105/23210	5.76965e-05	0.00126315	0.000835367	Pgk1/Gapdh/Nupr1/Mif/Pkm/Nme1/Pgam1	7
GO:0042176	regulation of protein catabolic process	13/216	378/23210	5.84359e-05	0.00127135	0.000840786	Timp1/Msn/Cyp51/Nupr1/Gja1/Ldlr/Anxa2/Odc1/Hsp90aa1/Uqcc2/Hspa1b/Hspa1a/Hsp90ab1	13
GO:0009259	ribonucleotide metabolic process	14/216	433/23210	5.90951e-05	0.00127499	0.000843194	Atp1b1/Bdnf/Pgk1/Ran/Gapdh/Ldha/Nupr1/Mif/Hspa8/Pkm/Nme1/Hmgcs1/Uqcc2/Pgam1	14
GO:0009161	ribonucleoside monophosphate metabolic process	11/216	276/23210	5.93359e-05	0.00127499	0.000843194	Atp1b1/Bdnf/Pgk1/Gapdh/Ldha/Nupr1/Mif/Hspa8/Pkm/Uqcc2/Pgam1	11
GO:0032965	regulation of collagen biosynthetic process	5/216	45/23210	6.01403e-05	0.00128179	0.000847695	Vim/Errfi1/Serpine1/Ccn2/Prdx5	5
GO:0097191	extrinsic apoptotic signaling pathway	10/216	229/23210	6.03891e-05	0.00128179	0.000847695	Thbs1/Lmna/Mllt11/Ngf/Serpine1/Bax/Lgals3/Inhba/Rock2/Tnfrsf12a	10
GO:0042110	T cell activation	15/216	491/23210	6.11281e-05	0.00128962	0.000852869	Hspd1/Cd44/Sdc4/Msn/Vcam1/Hsph1/Foxp1/Cxcl12/Bax/Lrrc32/Gja1/Lgals3/Hsp90aa1/Lgals1/Anxa1	15
GO:0043491	protein kinase B signaling	9/216	186/23210	6.45343e-05	0.00134034	0.000886412	Phlda3/Thbs1/Fgf2/Pdgfa/Rtn4/Hsp90aa1/Hsp90ab1/Hbegf/Clcf1	9
GO:0034248	regulation of cellular amide metabolic process	13/216	382/23210	6.50067e-05	0.00134034	0.000886412	Ncl/Vim/Thbs1/Rbm3/Gapdh/Rpl13a/Rplp1/Rps27l/Npm1/Rock2/Eif5/Uqcc2/Pgam1	13
GO:0009185	ribonucleoside diphosphate metabolic process	7/216	107/23210	6.50725e-05	0.00134034	0.000886412	Pgk1/Gapdh/Ldha/Nupr1/Mif/Pkm/Pgam1	7
GO:0014896	muscle hypertrophy	7/216	107/23210	6.50725e-05	0.00134034	0.000886412	Lmna/Fdps/Errfi1/Mtpn/Foxp1/Lmcd1/Rock2	7
GO:0008543	fibroblast growth factor receptor signaling pathway	6/216	74/23210	6.62716e-05	0.00134765	0.000891249	Sulf1/Thbs1/Fgf2/Iqgap1/Ccn2/Smoc2	6
GO:1903201	regulation of oxidative stress-induced cell death	6/216	74/23210	6.62716e-05	0.00134765	0.000891249	Txn1/Hspb1/Hsph1/Foxp1/Glrx/Atf4	6
GO:0030728	ovulation	4/216	24/23210	6.69761e-05	0.00134765	0.000891249	Pla2g4a/Ptgs2/Ereg/Inhba	4
GO:0048670	regulation of collateral sprouting	4/216	24/23210	6.69761e-05	0.00134765	0.000891249	Bdnf/Ngf/Rtn4/Ifrd1	4
GO:0006732	coenzyme metabolic process	12/216	331/23210	6.83989e-05	0.00136837	0.000904951	Pgk1/Gapdh/Ldha/Nupr1/Taldo1/Mif/Txnrd1/Pkm/Hmgcs1/Prdx5/Pgam1/Gsto1	12
GO:0006417	regulation of translation	12/216	332/23210	7.03913e-05	0.00140018	0.00092599	Ncl/Vim/Thbs1/Rbm3/Gapdh/Rpl13a/Rplp1/Rps27l/Npm1/Rock2/Eif5/Uqcc2	12
GO:0008625	extrinsic apoptotic signaling pathway via death domain receptors	6/216	75/23210	7.14806e-05	0.00141377	0.000934977	Thbs1/Ngf/Serpine1/Bax/Lgals3/Rock2	6
GO:0071826	ribonucleoprotein complex subunit organization	10/216	236/23210	7.76073e-05	0.00152229	0.00100674	Rpl12/Rplp0/Rps19/Rpl13a/Rps27l/Rpsa/Hsp90aa1/Eif5/Rps2/Hsp90ab1	10
GO:0009123	nucleoside monophosphate metabolic process	11/216	285/23210	7.90435e-05	0.00152229	0.00100674	Atp1b1/Bdnf/Pgk1/Gapdh/Ldha/Nupr1/Mif/Hspa8/Pkm/Uqcc2/Pgam1	11
GO:0001516	prostaglandin biosynthetic process	4/216	25/23210	7.9154e-05	0.00152229	0.00100674	Pla2g4a/Ptgs2/Mif/Anxa1	4
GO:0031639	plasminogen activation	4/216	25/23210	7.9154e-05	0.00152229	0.00100674	Thbs1/Pgk1/Serpine1/Anxa2	4
GO:0046457	prostanoid biosynthetic process	4/216	25/23210	7.9154e-05	0.00152229	0.00100674	Pla2g4a/Ptgs2/Mif/Anxa1	4
GO:0034976	response to endoplasmic reticulum stress	10/216	237/23210	8.03779e-05	0.00153734	0.00101669	Hspa5/Thbs1/H13/Sec61b/Bax/Nupr1/Manf/Pdia6/Atf4/Sdf2l1	10
GO:0006163	purine nucleotide metabolic process	14/216	447/23210	8.28808e-05	0.00156947	0.00103795	Atp1b1/Bdnf/Pgk1/Ran/Gapdh/Ldha/Nupr1/Mif/Hspa8/Pkm/Nme1/Hmgcs1/Uqcc2/Pgam1	14
GO:0022612	gland morphogenesis	8/216	150/23210	8.38609e-05	0.00156947	0.00103795	Sulf1/Cd44/Tgm2/Msn/Tnc/Pdgfa/Bax/Rtn4	8
GO:0034614	cellular response to reactive oxygen species	8/216	150/23210	8.38609e-05	0.00156947	0.00103795	Thbs1/Txn1/Hsph1/Aqp1/Foxp1/Glrx/Prdx5/Anxa1	8
GO:1903037	regulation of leukocyte cell-cell adhesion	11/216	287/23210	8.4113e-05	0.00156947	0.00103795	Hspd1/Cd44/Sdc4/Vcam1/Hsph1/Cxcl12/Lrrc32/Lgals3/Hsp90aa1/Lgals1/Anxa1	11
GO:0003012	muscle system process	13/216	392/23210	8.43124e-05	0.00156947	0.00103795	Sulf1/Ptgs2/Atp1b1/Lmna/Fdps/Errfi1/Mtpn/Foxp1/Lmcd1/Ccn2/Atp2b1/Map2k3/Rock2	13
GO:0072593	reactive oxygen species metabolic process	11/216	288/23210	8.67504e-05	0.00160115	0.0010589	Hspd1/Ptgs2/Thbs1/Por/Ccn2/Txnrd1/Cryab/Rock2/Hsp90aa1/Cdkn1a/Prdx5	11
GO:0030516	regulation of axon extension	7/216	112/23210	8.69342e-05	0.00160115	0.0010589	Fn1/Bdnf/Ngf/Cxcl12/Rtn4/Ifrd1/Tnfrsf12a	7
GO:0001763	morphogenesis of a branching structure	10/216	240/23210	8.91991e-05	0.00163422	0.00108077	Sulf1/Cd44/Tgm2/Fgf2/Tnc/Pdgfa/Cxcl12/Mgp/Ctsh/Rtn4	10
GO:2001280	positive regulation of unsaturated fatty acid biosynthetic process	3/216	10/23210	9.08962e-05	0.00165119	0.00109199	Pla2g4a/Ptgs2/Anxa1	3
GO:0030195	negative regulation of blood coagulation	5/216	49/23210	9.10741e-05	0.00165119	0.00109199	Thbs1/Anxa5/Serpine1/Pdgfa/Anxa2	5
GO:0008585	female gonad development	7/216	113/23210	9.19522e-05	0.00165848	0.00109681	Pla2g4a/Ereg/Serpine1/Bax/Nupr1/Inhba/Fst	7
GO:0030307	positive regulation of cell growth	9/216	195/23210	9.27427e-05	0.00166411	0.00110053	Fn1/Bdnf/Fdps/Ngf/Mtpn/Cxcl12/Rtn4/Tnfrsf12a/Hbegf	9
GO:0051702	interaction with symbiont	6/216	79/23210	9.56761e-05	0.0017021	0.00112565	Hspd1/Fn1/Aqp1/Gapdh/Hspa8/Anxa2	6
GO:0044403	symbiont process	12/216	343/23210	9.58376e-05	0.0017021	0.00112565	Hspd1/Fn1/Vcam1/Aqp1/Gapdh/Bax/Hspa8/Anxa2/Rock2/Pabpc1/Lgals1/Hsp90ab1	12
GO:0009636	response to toxic substance	12/216	344/23210	9.85008e-05	0.00174051	0.00115106	Eef1b2/Txn1/Actb/Hsph1/Aqp1/Foxp1/Bax/Nupr1/Esd/Cryab/Glrx/Anxa1	12
GO:1900047	negative regulation of hemostasis	5/216	50/23210	0.000100433	0.00176569	0.00116771	Thbs1/Anxa5/Serpine1/Pdgfa/Anxa2	5
GO:2001023	regulation of response to drug	7/216	115/23210	0.000102697	0.0017954	0.00118736	Txn1/Hsph1/Foxp1/Cxcl12/Sncg/Rtn4/Glrx	7
GO:0007015	actin filament organization	13/216	400/23210	0.000103159	0.0017954	0.00118736	Sdc4/Tpm3/S100a10/Arpc1b/Mtpn/Capg/Tmsb10/Actn4/Ccn2/Tpm4/Rock2/Rnd1/Phldb2	13
GO:0001655	urogenital system development	12/216	346/23210	0.000104019	0.0017954	0.00118736	Sulf1/Cd44/Bdnf/Fgf2/Tnc/Pdgfa/Aqp1/Plaur/Bax/Crlf1/Odc1/Anxa1	12
GO:0043542	endothelial cell migration	9/216	198/23210	0.000104186	0.0017954	0.00118736	Ptgs2/Thbs1/Fgf2/Anxa3/Hspb1/Map2k3/Rock2/Smoc2/Anxa1	9
GO:0062013	positive regulation of small molecule metabolic process	8/216	155/23210	0.000105438	0.00180803	0.00119571	Pla2g4a/Ptgs2/Pgk1/Fdps/Por/Nupr1/Mif/Anxa1	8
GO:0046545	development of primary female sexual characteristics	7/216	116/23210	0.00010844	0.00185039	0.00122373	Pla2g4a/Ereg/Serpine1/Bax/Nupr1/Inhba/Fst	7
GO:1902903	regulation of supramolecular fiber organization	12/216	348/23210	0.0001098	0.00186446	0.00123303	Sdc4/S100a10/Arpc1b/Mtpn/Capg/Tmsb10/Ccn2/Ldlr/Hspa8/Cryab/Rock2/Phldb2	12
GO:0050819	negative regulation of coagulation	5/216	51/23210	0.000110513	0.00186746	0.00123501	Thbs1/Anxa5/Serpine1/Pdgfa/Anxa2	5
GO:0051098	regulation of binding	13/216	403/23210	0.000111111	0.00186849	0.00123569	Bdnf/S100a10/Ngf/Txn1/Eno1/Ran/Actb/Plaur/Bax/Lgals3/Anxa2/Nme1/Hsp90ab1	13
GO:0043500	muscle adaptation	7/216	117/23210	0.000114441	0.00191524	0.00126662	Lmna/Fdps/Errfi1/Mtpn/Foxp1/Lmcd1/Rock2	7
GO:0033135	regulation of peptidyl-serine phosphorylation	8/216	157/23210	0.000115266	0.00191981	0.00126963	Ptgs2/Cd44/Bdnf/Txn1/Bax/Mif/Hsp90aa1/Hsp90ab1	8
GO:0070997	neuron death	13/216	405/23210	0.000116702	0.00192675	0.00127423	Hspd1/Bdnf/Nes/Ngf/Hsph1/Gapdh/Bax/Crlf1/Sncg/Npm1/Atf4/Hsp90ab1/Clcf1	13
GO:0000302	response to reactive oxygen species	9/216	201/23210	0.00011679	0.00192675	0.00127423	Thbs1/Txn1/Hsph1/Aqp1/Foxp1/Cryab/Glrx/Prdx5/Anxa1	9
GO:0006090	pyruvate metabolic process	7/216	118/23210	0.00012071	0.00195567	0.00129335	Pgk1/Gapdh/Ldha/Nupr1/Mif/Pkm/Pgam1	7
GO:0010712	regulation of collagen metabolic process	5/216	52/23210	0.000121351	0.00195567	0.00129335	Vim/Errfi1/Serpine1/Ccn2/Prdx5	5
GO:0035924	cellular response to vascular endothelial growth factor stimulus	5/216	52/23210	0.000121351	0.00195567	0.00129335	Hspb1/Cd63/Map2k3/Smoc2/Anxa1	5
GO:0060351	cartilage development involved in endochondral bone morphogenesis	5/216	52/23210	0.000121351	0.00195567	0.00129335	Col6a3/Thbs1/Por/Serpinh1/Anxa2	5
GO:1903202	negative regulation of oxidative stress-induced cell death	5/216	52/23210	0.000121351	0.00195567	0.00129335	Txn1/Hspb1/Hsph1/Glrx/Atf4	5
GO:0031392	regulation of prostaglandin biosynthetic process	3/216	11/23210	0.000124125	0.00199114	0.00131681	Pla2g4a/Ptgs2/Anxa1	3
GO:0044419	interspecies interaction between organisms	13/216	408/23210	0.000125544	0.00199325	0.00131821	Hspd1/Fn1/Vcam1/Aqp1/Gapdh/Rps19/Bax/Hspa8/Anxa2/Rock2/Pabpc1/Lgals1/Hsp90ab1	13
GO:0071674	mononuclear cell migration	6/216	83/23210	0.000125974	0.00199325	0.00131821	Thbs1/Serpine1/Cxcl12/Rps19/Lgals3/Anxa1	6
GO:1901888	regulation of cell junction assembly	6/216	83/23210	0.000125974	0.00199325	0.00131821	Sdc4/S100a10/Iqgap1/Gja1/Rock2/Phldb2	6
GO:2000278	regulation of DNA biosynthetic process	7/216	119/23210	0.000127255	0.00200333	0.00132487	Fgf2/Gja1/Npm1/Hsp90aa1/Smoc2/Cdkn1a/Hsp90ab1	7
GO:0031346	positive regulation of cell projection organization	14/216	466/23210	0.000128258	0.00200333	0.00132487	Fn1/Hspa5/Bdnf/Ngf/Hspb1/Aqp1/Cxcl12/Iqgap1/Mif/Rtn4/Nme1/Hsp90aa1/Ranbp1/Tnfrsf12a	14
GO:0050727	regulation of inflammatory response	12/216	354/23210	0.000128833	0.00200333	0.00132487	Hspd1/Pla2g4a/Ptgs2/Cd44/Tgm2/Serpine1/Rps19/Nupr1/Mif/Ldlr/Clcf1/Anxa1	12
GO:0060541	respiratory system development	10/216	251/23210	0.000128913	0.00200333	0.00132487	Fgf2/Tnc/Errfi1/Pdgfa/Foxp1/Mgp/Rpl13a/Ano1/Ccn2/Ctsh	10
GO:0048732	gland development	14/216	467/23210	0.00013115	0.00202904	0.00134188	Sulf1/Cd44/Tgm2/Msn/Fgf2/Tnc/Pdgfa/Plaur/Bax/Gja1/Pkm/Rtn4/Nme1/Anxa1	14
GO:0030850	prostate gland development	5/216	53/23210	0.000132986	0.00203931	0.00134867	Sulf1/Cd44/Tnc/Plaur/Anxa1	5
GO:1900408	negative regulation of cellular response to oxidative stress	5/216	53/23210	0.000132986	0.00203931	0.00134867	Txn1/Hspb1/Hsph1/Glrx/Atf4	5
GO:0002062	chondrocyte differentiation	7/216	120/23210	0.000134084	0.00204714	0.00135384	Sulf1/Col6a3/Por/Serpinh1/Ccn2/Mustn1/Anxa2	7
GO:0042542	response to hydrogen peroxide	7/216	121/23210	0.000141209	0.00214649	0.00141955	Txn1/Hsph1/Aqp1/Foxp1/Cryab/Glrx/Anxa1	7
GO:1900407	regulation of cellular response to oxidative stress	6/216	85/23210	0.000143736	0.00217541	0.00143867	Txn1/Hspb1/Hsph1/Foxp1/Glrx/Atf4	6
GO:0097529	myeloid leukocyte migration	9/216	207/23210	0.000145851	0.00219786	0.00145352	Thbs1/Serpine1/Cxcl12/Rps19/Rpl13a/Mif/Lgals3/Rtn4/Anxa1	9
GO:0034330	cell junction organization	10/216	255/23210	0.000146647	0.00220033	0.00145515	Fn1/Sdc4/S100a10/Actn4/Iqgap1/Gja1/Rock2/Plec/Itga5/Phldb2	10
GO:0010976	positive regulation of neuron projection development	12/216	362/23210	0.000158562	0.00235227	0.00155564	Fn1/Hspa5/Bdnf/Ngf/Hspb1/Cxcl12/Iqgap1/Mif/Rtn4/Nme1/Ranbp1/Tnfrsf12a	12
GO:0046394	carboxylic acid biosynthetic process	12/216	362/23210	0.000158562	0.00235227	0.00155564	Pla2g4a/Ptgs2/Pgk1/Gapdh/Ldha/Nupr1/Mif/Pkm/Fads3/Anxa1/Pgam1/Gsto1	12
GO:0002548	monocyte chemotaxis	5/216	55/23210	0.0001588	0.00235227	0.00155564	Serpine1/Cxcl12/Rps19/Lgals3/Anxa1	5
GO:0033674	positive regulation of kinase activity	14/216	476/23210	0.000159833	0.00235753	0.00155912	Cd44/Thbs1/Sdc4/Fgf2/Ereg/Pdgfa/Hsph1/Iqgap1/Mif/Npm1/Map2k3/Hsp90aa1/Cdkn1a/Hsp90ab1	14
GO:0046434	organophosphate catabolic process	9/216	210/23210	0.000162506	0.00237521	0.00157081	Pla2g4a/Pgk1/Gapdh/Ldha/Nupr1/Mif/Ldlr/Pkm/Pgam1	9
GO:0016053	organic acid biosynthetic process	12/216	363/23210	0.000162662	0.00237521	0.00157081	Pla2g4a/Ptgs2/Pgk1/Gapdh/Ldha/Nupr1/Mif/Pkm/Fads3/Anxa1/Pgam1/Gsto1	12
GO:0001731	formation of translation preinitiation complex	3/216	12/23210	0.000164364	0.00237521	0.00157081	Rpl13a/Eif5/Rps2	3
GO:0046607	positive regulation of centrosome cycle	3/216	12/23210	0.000164364	0.00237521	0.00157081	Npm1/Rock2/Ranbp1	3
GO:0033138	positive regulation of peptidyl-serine phosphorylation	7/216	124/23210	0.000164443	0.00237521	0.00157081	Ptgs2/Cd44/Bdnf/Txn1/Mif/Hsp90aa1/Hsp90ab1	7
GO:0035767	endothelial cell chemotaxis	4/216	30/23210	0.000165343	0.00237834	0.00157288	Thbs1/Fgf2/Hspb1/Smoc2	4
GO:1902883	negative regulation of response to oxidative stress	5/216	56/23210	0.00017306	0.00246894	0.0016328	Txn1/Hspb1/Hsph1/Glrx/Atf4	5
GO:1905517	macrophage migration	5/216	56/23210	0.00017306	0.00246894	0.0016328	Thbs1/Rpl13a/Mif/Lgals3/Rtn4	5
GO:0006816	calcium ion transport	13/216	423/23210	0.000178967	0.00254279	0.00168163	Ptgs2/Atp1b1/Fgf2/Ngf/Serpine1/Cxcl12/Bax/Ccn2/Gja1/Atp2b1/Lgals3/Anxa2/Gsto1	13
GO:1901214	regulation of neuron death	12/216	368/23210	0.000184547	0.00260986	0.00172599	Hspd1/Bdnf/Nes/Ngf/Hsph1/Bax/Crlf1/Sncg/Npm1/Atf4/Hsp90ab1/Clcf1	12
GO:0070301	cellular response to hydrogen peroxide	6/216	89/23210	0.000185187	0.00260986	0.00172599	Txn1/Hsph1/Aqp1/Foxp1/Glrx/Anxa1	6
GO:0032967	positive regulation of collagen biosynthetic process	4/216	31/23210	0.000188461	0.00264529	0.00174942	Vim/Serpine1/Ccn2/Prdx5	4
GO:0061387	regulation of extent of cell growth	7/216	127/23210	0.000190679	0.00266567	0.0017629	Fn1/Bdnf/Ngf/Cxcl12/Rtn4/Ifrd1/Tnfrsf12a	7
GO:0050821	protein stabilization	8/216	169/23210	0.000191449	0.00266574	0.00176294	Hspd1/Atp1b1/Plpp3/Gapdh/Cryab/Rtn4/Npm1/Hsp90aa1	8
GO:0035265	organ growth	9/216	215/23210	0.000193781	0.00267954	0.00177207	Col6a3/Thbs1/Fgf2/Fdps/Por/Foxp1/Ybx3/Gja1/Anxa2	9
GO:0031349	positive regulation of defense response	12/216	370/23210	0.00019398	0.00267954	0.00177207	Hspd1/Pla2g4a/Ptgs2/Tgm2/Ereg/Serpine1/Rps19/Nupr1/Gja1/Mif/Ldlr/Rtn4	12
GO:0006096	glycolytic process	6/216	90/23210	0.000196892	0.00269836	0.00178452	Pgk1/Gapdh/Nupr1/Mif/Pkm/Pgam1	6
GO:0043535	regulation of blood vessel endothelial cell migration	6/216	90/23210	0.000196892	0.00269836	0.00178452	Ptgs2/Thbs1/Fgf2/Hspb1/Map2k3/Anxa1	6
GO:0097237	cellular response to toxic substance	8/216	170/23210	0.000199322	0.00272093	0.00179945	Txn1/Actb/Hsph1/Aqp1/Foxp1/Esd/Glrx/Anxa1	8
GO:0006757	ATP generation from ADP	6/216	91/23210	0.000209174	0.00284428	0.00188102	Pgk1/Gapdh/Nupr1/Mif/Pkm/Pgam1	6
GO:0010755	regulation of plasminogen activation	3/216	13/23210	0.000212208	0.00286316	0.00189351	Thbs1/Serpine1/Anxa2	3
GO:2001279	regulation of unsaturated fatty acid biosynthetic process	3/216	13/23210	0.000212208	0.00286316	0.00189351	Pla2g4a/Ptgs2/Anxa1	3
GO:0048668	collateral sprouting	4/216	32/23210	0.000213821	0.00287379	0.00190054	Bdnf/Ngf/Rtn4/Ifrd1	4
GO:0072521	purine-containing compound metabolic process	14/216	490/23210	0.00021522	0.00287903	0.001904	Atp1b1/Bdnf/Pgk1/Ran/Gapdh/Ldha/Nupr1/Mif/Hspa8/Pkm/Nme1/Hmgcs1/Uqcc2/Pgam1	14
GO:0034404	nucleobase-containing small molecule biosynthetic process	8/216	172/23210	0.000215865	0.00287903	0.001904	Pgk1/Gapdh/Ldha/Nupr1/Mif/Pkm/Nme1/Pgam1	8
GO:0034599	cellular response to oxidative stress	10/216	268/23210	0.00021915	0.00291168	0.0019256	Thbs1/Txn1/Hspb1/Hsph1/Aqp1/Foxp1/Glrx/Atf4/Prdx5/Anxa1	10
GO:0030324	lung development	9/216	219/23210	0.000222271	0.00294192	0.00194559	Fgf2/Tnc/Errfi1/Pdgfa/Foxp1/Mgp/Rpl13a/Ccn2/Ctsh	9
GO:0036473	cell death in response to oxidative stress	6/216	93/23210	0.000235547	0.00308778	0.00204206	Txn1/Hspb1/Hsph1/Foxp1/Glrx/Atf4	6
GO:0046889	positive regulation of lipid biosynthetic process	6/216	93/23210	0.000235547	0.00308778	0.00204206	Pla2g4a/Ptgs2/Fdps/Por/Ldlr/Anxa1	6
GO:0070371	ERK1 and ERK2 cascade	11/216	323/23210	0.000235952	0.00308778	0.00204206	Fn1/Cd44/Fgf2/Ngf/Glipr2/Errfi1/Pdgfa/Ccn2/Mif/Ctsh/Clcf1	11
GO:0061138	morphogenesis of a branching epithelium	9/216	221/23210	0.000237771	0.00309993	0.00205009	Sulf1/Cd44/Tgm2/Fgf2/Tnc/Pdgfa/Cxcl12/Mgp/Ctsh	9
GO:1903205	regulation of hydrogen peroxide-induced cell death	4/216	33/23210	0.00024155	0.00313744	0.0020749	Txn1/Hsph1/Foxp1/Glrx	4
GO:0030323	respiratory tube development	9/216	222/23210	0.000245852	0.00318145	0.002104	Fgf2/Tnc/Errfi1/Pdgfa/Foxp1/Mgp/Rpl13a/Ccn2/Ctsh	9
GO:0035690	cellular response to drug	12/216	380/23210	0.000247567	0.00319178	0.00211084	Vim/Thbs1/Txn1/Serpine1/Actb/Hsph1/Aqp1/Foxp1/Glrx/Rock2/Atf4/Anxa1	12
GO:0042866	pyruvate biosynthetic process	6/216	94/23210	0.000249678	0.00319533	0.00211318	Pgk1/Gapdh/Nupr1/Mif/Pkm/Pgam1	6
GO:1902882	regulation of response to oxidative stress	6/216	94/23210	0.000249678	0.00319533	0.00211318	Txn1/Hspb1/Hsph1/Foxp1/Glrx/Atf4	6
GO:0045860	positive regulation of protein kinase activity	13/216	438/23210	0.000250875	0.00319889	0.00211553	Thbs1/Sdc4/Fgf2/Ereg/Pdgfa/Hsph1/Iqgap1/Mif/Npm1/Map2k3/Hsp90aa1/Cdkn1a/Hsp90ab1	13
GO:0010812	negative regulation of cell-substrate adhesion	5/216	61/23210	0.000259574	0.00329772	0.0021809	Thbs1/Serpine1/Actn4/Lgals1/Phldb2	5
GO:0031340	positive regulation of vesicle fusion	3/216	14/23210	0.000268232	0.00336668	0.0022265	Pla2g4a/Anxa2/Anxa1	3
GO:0048672	positive regulation of collateral sprouting	3/216	14/23210	0.000268232	0.00336668	0.0022265	Bdnf/Ngf/Rtn4	3
GO:0045862	positive regulation of proteolysis	11/216	328/23210	0.000269072	0.00336668	0.0022265	Hspd1/Bax/Nupr1/Ccn2/Hspa8/Rps27l/Ctsh/Rock2/Dap/Hspa1b/Hspa1a	11
GO:0050670	regulation of lymphocyte proliferation	9/216	225/23210	0.000271472	0.00336668	0.0022265	Cd44/Sdc4/Vcam1/Lrrc32/Mif/Lgals3/Cdkn1a/Clcf1/Anxa1	9
GO:0006739	NADP metabolic process	4/216	34/23210	0.000271772	0.00336668	0.0022265	Taldo1/Txnrd1/Prdx5/Pgam1	4
GO:0010714	positive regulation of collagen metabolic process	4/216	34/23210	0.000271772	0.00336668	0.0022265	Vim/Serpine1/Ccn2/Prdx5	4
GO:0071634	regulation of transforming growth factor beta production	4/216	34/23210	0.000271772	0.00336668	0.0022265	Ptgs2/Thbs1/Lrrc32/Hsp90ab1	4
GO:0016125	sterol metabolic process	7/216	135/23210	0.000277501	0.00341337	0.00225738	Fdps/Cyp51/Por/Msmo1/Ldlr/Hmgcs1/Sqle	7
GO:1903364	positive regulation of cellular protein catabolic process	7/216	135/23210	0.000277501	0.00341337	0.00225738	Msn/Nupr1/Ldlr/Hsp90aa1/Uqcc2/Hspa1b/Hspa1a	7
GO:0032944	regulation of mononuclear cell proliferation	9/216	227/23210	0.000289752	0.00354553	0.00234478	Cd44/Sdc4/Vcam1/Lrrc32/Mif/Lgals3/Cdkn1a/Clcf1/Anxa1	9
GO:0009166	nucleotide catabolic process	7/216	136/23210	0.000290284	0.00354553	0.00234478	Pgk1/Gapdh/Ldha/Nupr1/Mif/Pkm/Pgam1	7
GO:0030330	DNA damage response, signal transduction by p53 class mediator	5/216	63/23210	0.000302103	0.00366418	0.00242325	Cd44/Mif/Rps27l/Npm1/Cdkn1a	5
GO:0045454	cell redox homeostasis	5/216	63/23210	0.000302103	0.00366418	0.00242325	Txn1/Txnrd1/Glrx/Pdia6/Prdx5	5
GO:2001038	regulation of cellular response to drug	4/216	35/23210	0.000304615	0.00368182	0.00243492	Txn1/Hsph1/Foxp1/Glrx	4
GO:2001235	positive regulation of apoptotic signaling pathway	8/216	183/23210	0.000328249	0.00395376	0.00261476	Thbs1/Mllt11/Plaur/Bax/Nupr1/Ctsh/Inhba/Tnfrsf12a	8
GO:0042326	negative regulation of phosphorylation	13/216	452/23210	0.000339023	0.00405571	0.00268218	Pmepa1/Dnaja1/Plpp3/Errfi1/Hspb1/Actb/Hsph1/Bax/Nupr1/Cd109/Npm1/Cdkn1a/Dusp5	13
GO:0003417	growth plate cartilage development	4/216	36/23210	0.000340209	0.00405571	0.00268218	Col6a3/Thbs1/Por/Anxa2	4
GO:0071604	transforming growth factor beta production	4/216	36/23210	0.000340209	0.00405571	0.00268218	Ptgs2/Thbs1/Lrrc32/Hsp90ab1	4
GO:0050921	positive regulation of chemotaxis	7/216	140/23210	0.000346227	0.00411337	0.00272031	Fn1/Thbs1/Fgf2/Hspb1/Serpine1/Cxcl12/Smoc2	7
GO:0031638	zymogen activation	5/216	65/23210	0.000349714	0.00414066	0.00273836	Thbs1/Pgk1/Serpine1/Anxa2/Ctsh	5
GO:0022407	regulation of cell-cell adhesion	12/216	395/23210	0.000351327	0.00414566	0.00274167	Hspd1/Cd44/Sdc4/Vcam1/Plpp3/Hsph1/Cxcl12/Lrrc32/Lgals3/Hsp90aa1/Lgals1/Anxa1	12
GO:0033002	muscle cell proliferation	9/216	234/23210	0.000361948	0.00425656	0.00281501	Ptgs2/Thbs1/Tgm2/Fgf2/Ereg/Foxp1/Gja1/Cdkn1a/Hbegf	9
GO:0050900	leukocyte migration	11/216	340/23210	0.000364909	0.00427693	0.00282848	Thbs1/Msn/Vcam1/Serpine1/Cxcl12/Rps19/Rpl13a/Mif/Lgals3/Rtn4/Anxa1	11
GO:0042274	ribosomal small subunit biogenesis	5/216	66/23210	0.000375545	0.00438682	0.00290116	Rps19/Rps27l/Rpsa/Npm1/Rps2	5
GO:0016052	carbohydrate catabolic process	7/216	142/23210	0.000377269	0.00439222	0.00290473	Pgk1/Gapdh/Ldha/Nupr1/Mif/Pkm/Pgam1	7
GO:0036474	cell death in response to hydrogen peroxide	4/216	37/23210	0.000378684	0.00439399	0.0029059	Txn1/Hsph1/Foxp1/Glrx	4
GO:0007548	sex differentiation	10/216	288/23210	0.000388056	0.00447554	0.00295983	Pla2g4a/Ereg/Serpine1/Ybx3/Bax/Nupr1/Gja1/Inhba/Serpinb6a/Fst	10
GO:0050772	positive regulation of axonogenesis	6/216	102/23210	0.000388283	0.00447554	0.00295983	Fn1/Bdnf/Ngf/Cxcl12/Rtn4/Tnfrsf12a	6
GO:0048678	response to axon injury	5/216	67/23210	0.000402792	0.00462746	0.0030603	Fgf2/Tnc/Bax/Mif/Rtn4	5
GO:0070663	regulation of leukocyte proliferation	9/216	238/23210	0.00040947	0.00468508	0.0030984	Cd44/Sdc4/Vcam1/Lrrc32/Mif/Lgals3/Cdkn1a/Clcf1/Anxa1	9
GO:0034250	positive regulation of cellular amide metabolic process	7/216	144/23210	0.000410499	0.00468508	0.0030984	Vim/Thbs1/Rbm3/Rps27l/Npm1/Rock2/Uqcc2	7
GO:0006636	unsaturated fatty acid biosynthetic process	4/216	38/23210	0.00042017	0.00477978	0.00316103	Pla2g4a/Ptgs2/Mif/Anxa1	4
GO:1903362	regulation of cellular protein catabolic process	9/216	239/23210	0.000422121	0.00478633	0.00316537	Msn/Nupr1/Ldlr/Anxa2/Hsp90aa1/Uqcc2/Hspa1b/Hspa1a/Hsp90ab1	9
GO:0044270	cellular nitrogen compound catabolic process	13/216	463/23210	0.000425668	0.00481087	0.0031816	Vim/Pgk1/Por/Gapdh/Bax/Ldha/Nupr1/Mif/Pkm/Npm1/Rock2/Pabpc1/Pgam1	13
GO:0071214	cellular response to abiotic stimulus	10/216	292/23210	0.000432352	0.0048549	0.00321071	Ptgs2/Actb/Aqp1/Ybx3/Bax/Gja1/Cryab/Npm1/Serpinb6a/Cdkn1a	10
GO:0104004	cellular response to environmental stimulus	10/216	292/23210	0.000432352	0.0048549	0.00321071	Ptgs2/Actb/Aqp1/Ybx3/Bax/Gja1/Cryab/Npm1/Serpinb6a/Cdkn1a	10
GO:0038127	ERBB signaling pathway	6/216	105/23210	0.000453488	0.00506916	0.00335241	Errfi1/Ereg/Plaur/Iqgap1/Rtn4/Hbegf	6
GO:0045787	positive regulation of cell cycle	11/216	349/23210	0.000454346	0.00506916	0.00335241	Ereg/Ccn2/Mif/Npm1/Rock2/Ranbp1/Smoc2/Cdkn1a/Hsp90ab1/Fosl1/Anxa1	11
GO:0009206	purine ribonucleoside triphosphate biosynthetic process	7/216	147/23210	0.000464692	0.00512016	0.00338614	Pgk1/Gapdh/Nupr1/Mif/Pkm/Nme1/Pgam1	7
GO:0046660	female sex differentiation	7/216	147/23210	0.000464692	0.00512016	0.00338614	Pla2g4a/Ereg/Serpine1/Bax/Nupr1/Inhba/Fst	7
GO:1902904	negative regulation of supramolecular fiber organization	7/216	147/23210	0.000464692	0.00512016	0.00338614	Mtpn/Capg/Tmsb10/Ldlr/Hspa8/Cryab/Phldb2	7
GO:0090049	regulation of cell migration involved in sprouting angiogenesis	4/216	39/23210	0.0004648	0.00512016	0.00338614	Ptgs2/Thbs1/Fgf2/Anxa1	4
GO:0001933	negative regulation of protein phosphorylation	12/216	408/23210	0.000469036	0.00515052	0.00340622	Pmepa1/Dnaja1/Plpp3/Errfi1/Hspb1/Actb/Hsph1/Bax/Cd109/Npm1/Cdkn1a/Dusp5	12
GO:0019359	nicotinamide nucleotide biosynthetic process	6/216	106/23210	0.00047702	0.00520535	0.00344247	Pgk1/Gapdh/Nupr1/Mif/Pkm/Pgam1	6
GO:0048661	positive regulation of smooth muscle cell proliferation	6/216	106/23210	0.00047702	0.00520535	0.00344247	Ptgs2/Thbs1/Tgm2/Fgf2/Ereg/Hbegf	6
GO:0009145	purine nucleoside triphosphate biosynthetic process	7/216	148/23210	0.000483973	0.00524832	0.00347089	Pgk1/Gapdh/Nupr1/Mif/Pkm/Nme1/Pgam1	7
GO:1901292	nucleoside phosphate catabolic process	7/216	148/23210	0.000483973	0.00524832	0.00347089	Pgk1/Gapdh/Ldha/Nupr1/Mif/Pkm/Pgam1	7
GO:2001028	positive regulation of endothelial cell chemotaxis	3/216	17/23210	0.000490869	0.00530656	0.00350941	Fgf2/Hspb1/Smoc2	3
GO:0051054	positive regulation of DNA metabolic process	9/216	245/23210	0.000504969	0.00544209	0.00359904	Fgf2/Ereg/Anxa3/Bax/Npm1/Hsp90aa1/Smoc2/Hsp90ab1/Clcf1	9
GO:0070838	divalent metal ion transport	13/216	472/23210	0.000509929	0.0054579	0.0036095	Ptgs2/Atp1b1/Fgf2/Ngf/Serpine1/Cxcl12/Bax/Ccn2/Gja1/Atp2b1/Lgals3/Anxa2/Gsto1	13
GO:0006692	prostanoid metabolic process	4/216	40/23210	0.000512708	0.0054579	0.0036095	Pla2g4a/Ptgs2/Mif/Anxa1	4
GO:0006693	prostaglandin metabolic process	4/216	40/23210	0.000512708	0.0054579	0.0036095	Pla2g4a/Ptgs2/Mif/Anxa1	4
GO:0046456	icosanoid biosynthetic process	4/216	40/23210	0.000512708	0.0054579	0.0036095	Pla2g4a/Ptgs2/Mif/Anxa1	4
GO:0031331	positive regulation of cellular catabolic process	11/216	355/23210	0.000523643	0.00554893	0.0036697	Msn/Bax/Nupr1/Mif/Ldlr/Rock2/Hsp90aa1/Pabpc1/Uqcc2/Hspa1b/Hspa1a	11
GO:0009201	ribonucleoside triphosphate biosynthetic process	7/216	150/23210	0.000524447	0.00554893	0.0036697	Pgk1/Gapdh/Nupr1/Mif/Pkm/Nme1/Pgam1	7
GO:2000106	regulation of leukocyte apoptotic process	6/216	108/23210	0.00052693	0.00555831	0.0036759	Cd44/Cxcl12/Bax/Mif/Lgals3/Anxa1	6
GO:0072511	divalent inorganic cation transport	13/216	475/23210	0.000540986	0.00568934	0.00376256	Ptgs2/Atp1b1/Fgf2/Ngf/Serpine1/Cxcl12/Bax/Ccn2/Gja1/Atp2b1/Lgals3/Anxa2/Gsto1	13
GO:0019363	pyridine nucleotide biosynthetic process	6/216	109/23210	0.000553361	0.00576721	0.00381406	Pgk1/Gapdh/Nupr1/Mif/Pkm/Pgam1	6
GO:0032092	positive regulation of protein binding	6/216	109/23210	0.000553361	0.00576721	0.00381406	Bdnf/Ngf/Ran/Lgals3/Anxa2/Hsp90ab1	6
GO:0032963	collagen metabolic process	6/216	109/23210	0.000553361	0.00576721	0.00381406	Vim/Errfi1/Serpine1/Serpinh1/Ccn2/Prdx5	6
GO:0031396	regulation of protein ubiquitination	8/216	199/23210	0.000572915	0.0059351	0.00392509	Hspa5/Ngf/Dnaja1/Ube2s/Npm1/Hsp90aa1/Rps2/Hsp90ab1	8
GO:0071236	cellular response to antibiotic	8/216	199/23210	0.000572915	0.0059351	0.00392509	Pla2g4a/Txn1/Hsph1/Aqp1/Foxp1/Glrx/Ranbp1/Anxa1	8
GO:0062012	regulation of small molecule metabolic process	11/216	359/23210	0.000574584	0.0059351	0.00392509	Pla2g4a/Ptgs2/Pgk1/Fdps/Por/Nupr1/Mif/Ldlr/Uqcc2/Anxa1/Pgam1	11
GO:0030952	establishment or maintenance of cytoskeleton polarity	3/216	18/23210	0.000585012	0.00602493	0.00398449	Lmna/Aqp1/Rnd1	3
GO:0050863	regulation of T cell activation	10/216	304/23210	0.000591195	0.00607064	0.00401473	Hspd1/Cd44/Sdc4/Vcam1/Hsph1/Lrrc32/Lgals3/Hsp90aa1/Lgals1/Anxa1	10
GO:0046677	response to antibiotic	10/216	305/23210	0.000606364	0.0062081	0.00410563	Eef1b2/Pla2g4a/Txn1/Hsph1/Aqp1/Foxp1/Cryab/Glrx/Ranbp1/Anxa1	10
GO:0002685	regulation of leukocyte migration	8/216	201/23210	0.000611803	0.00624542	0.00413031	Thbs1/Msn/Serpine1/Cxcl12/Mif/Lgals3/Rtn4/Anxa1	8
GO:0071407	cellular response to organic cyclic compound	13/216	482/23210	0.000619737	0.00630791	0.00417164	Bdnf/Msn/Dnaja1/Actb/Aqp1/Foxp1/Npm1/Inhba/Glrx/Rock2/Atf4/Ranbp1/Anxa1	13
GO:0070372	regulation of ERK1 and ERK2 cascade	10/216	306/23210	0.000621854	0.006311	0.00417369	Fn1/Cd44/Fgf2/Ngf/Glipr2/Errfi1/Pdgfa/Ccn2/Mif/Clcf1	10
GO:0009896	positive regulation of catabolic process	12/216	422/23210	0.000631402	0.00638927	0.00422545	Msn/Bax/Nupr1/Gja1/Mif/Ldlr/Rock2/Hsp90aa1/Pabpc1/Uqcc2/Hspa1b/Hspa1a	12
GO:2000573	positive regulation of DNA biosynthetic process	5/216	74/23210	0.000637441	0.00643169	0.0042535	Fgf2/Npm1/Hsp90aa1/Smoc2/Hsp90ab1	5
GO:0001952	regulation of cell-matrix adhesion	6/216	113/23210	0.000669543	0.00668026	0.00441789	Thbs1/Sdc4/S100a10/Serpine1/Iqgap1/Phldb2	6
GO:0072525	pyridine-containing compound biosynthetic process	6/216	113/23210	0.000669543	0.00668026	0.00441789	Pgk1/Gapdh/Nupr1/Mif/Pkm/Pgam1	6
GO:0034655	nucleobase-containing compound catabolic process	12/216	425/23210	0.000671728	0.00668026	0.00441789	Vim/Pgk1/Gapdh/Bax/Ldha/Nupr1/Mif/Pkm/Npm1/Rock2/Pabpc1/Pgam1	12
GO:0110053	regulation of actin filament organization	9/216	255/23210	0.000672463	0.00668026	0.00441789	Sdc4/S100a10/Arpc1b/Mtpn/Capg/Tmsb10/Ccn2/Rock2/Phldb2	9
GO:0003416	endochondral bone growth	4/216	43/23210	0.000677429	0.00668026	0.00441789	Col6a3/Thbs1/Por/Anxa2	4
GO:0043403	skeletal muscle tissue regeneration	4/216	43/23210	0.000677429	0.00668026	0.00441789	Gja1/Pkm/Ifrd1/Anxa1	4
GO:0048246	macrophage chemotaxis	4/216	43/23210	0.000677429	0.00668026	0.00441789	Thbs1/Rpl13a/Mif/Lgals3	4
GO:1901031	regulation of response to reactive oxygen species	4/216	43/23210	0.000677429	0.00668026	0.00441789	Txn1/Hsph1/Foxp1/Glrx	4
GO:0045834	positive regulation of lipid metabolic process	7/216	157/23210	0.000687794	0.0067464	0.00446163	Pla2g4a/Ptgs2/Fgf2/Fdps/Por/Ldlr/Anxa1	7
GO:0010623	programmed cell death involved in cell development	3/216	19/23210	0.000689951	0.0067464	0.00446163	Bdnf/Fgf2/Bax	3
GO:0061081	positive regulation of myeloid leukocyte cytokine production involved in immune response	3/216	19/23210	0.000689951	0.0067464	0.00446163	Ddx21/Mif/Rtn4	3
GO:0050770	regulation of axonogenesis	8/216	205/23210	0.000695979	0.00678629	0.004488	Fn1/Vim/Bdnf/Ngf/Cxcl12/Rtn4/Ifrd1/Tnfrsf12a	8
GO:0043534	blood vessel endothelial cell migration	6/216	114/23210	0.000701339	0.00681945	0.00450994	Ptgs2/Thbs1/Fgf2/Hspb1/Map2k3/Anxa1	6
GO:0060350	endochondral bone morphogenesis	5/216	76/23210	0.000720181	0.0069755	0.00461314	Col6a3/Thbs1/Por/Serpinh1/Anxa2	5
GO:0050708	regulation of protein secretion	13/216	490/23210	0.000721396	0.0069755	0.00461314	Hspd1/Fn1/Ncl/Anxa5/Cyp51/Gapdh/Lrrc32/Ano1/Gja1/Mif/Glrx/Uqcc2/Anxa1	13
GO:0002699	positive regulation of immune effector process	9/216	259/23210	0.000751053	0.00724215	0.00478948	Hspd1/Foxp1/Rps19/Ddx21/Mif/Hspa8/Rtn4/Clcf1/Anxa1	9
GO:0030193	regulation of blood coagulation	5/216	77/23210	0.000764438	0.00733473	0.00485071	Thbs1/Anxa5/Serpine1/Pdgfa/Anxa2	5
GO:0071559	response to transforming growth factor beta	8/216	208/23210	0.000765044	0.00733473	0.00485071	Hspa5/Thbs1/Pmepa1/Serpine1/Lrrc32/Cd109/Rock2/Hsp90ab1	8
GO:2000181	negative regulation of blood vessel morphogenesis	6/216	116/23210	0.000768429	0.00733473	0.00485071	Sulf1/Thbs1/Pgk1/Serpine1/Rtn4/Rock2	6
GO:0009142	nucleoside triphosphate biosynthetic process	7/216	160/23210	0.000769083	0.00733473	0.00485071	Pgk1/Gapdh/Nupr1/Mif/Pkm/Nme1/Pgam1	7
GO:1904950	negative regulation of establishment of protein localization	8/216	209/23210	0.000789253	0.00748607	0.0049508	Fn1/Anxa5/Dnaja1/Txn1/Cyp51/Hsph1/Lrrc32/Anxa1	8
GO:2000027	regulation of animal organ morphogenesis	8/216	209/23210	0.000789253	0.00748607	0.0049508	Sulf1/Bdnf/Fgf2/Por/Pdgfa/Bax/Rtn4/Tnfrsf11b	8
GO:0051271	negative regulation of cellular component movement	10/216	316/23210	0.000795563	0.00752542	0.00497682	Sulf1/Thbs1/Timp1/Fgf2/Serpine1/Cxcl12/Actn4/Mif/Cd63/Phldb2	10
GO:2001236	regulation of extrinsic apoptotic signaling pathway	7/216	161/23210	0.000797805	0.00752618	0.00497732	Thbs1/Lmna/Serpine1/Bax/Lgals3/Inhba/Tnfrsf12a	7
GO:0010464	regulation of mesenchymal cell proliferation	4/216	45/23210	0.000806093	0.00754364	0.00498887	Prrx1/Lmna/Pdgfa/Foxp1	4
GO:0031952	regulation of protein autophosphorylation	4/216	45/23210	0.000806093	0.00754364	0.00498887	Ngf/Errfi1/Pdgfa/Iqgap1	4
GO:0042730	fibrinolysis	3/216	20/23210	0.000806158	0.00754364	0.00498887	Thbs1/Serpine1/Anxa2	3
GO:1900046	regulation of hemostasis	5/216	78/23210	0.000810695	0.00756576	0.0050035	Thbs1/Anxa5/Serpine1/Pdgfa/Anxa2	5
GO:0045732	positive regulation of protein catabolic process	8/216	210/23210	0.000814074	0.00757699	0.00501092	Msn/Nupr1/Gja1/Ldlr/Hsp90aa1/Uqcc2/Hspa1b/Hspa1a	8
GO:0010952	positive regulation of peptidase activity	7/216	162/23210	0.000827368	0.00768018	0.00507917	Hspd1/Bax/Ccn2/Rps27l/Ctsh/Rock2/Dap	7
GO:0030595	leukocyte chemotaxis	8/216	211/23210	0.00083952	0.00775952	0.00513164	Thbs1/Serpine1/Cxcl12/Rps19/Rpl13a/Mif/Lgals3/Anxa1	8
GO:0046620	regulation of organ growth	6/216	118/23210	0.000840373	0.00775952	0.00513164	Fgf2/Fdps/Por/Foxp1/Ybx3/Gja1	6
GO:0048660	regulation of smooth muscle cell proliferation	7/216	163/23210	0.00085779	0.00789938	0.00522413	Ptgs2/Thbs1/Tgm2/Fgf2/Ereg/Cdkn1a/Hbegf	7
GO:0006695	cholesterol biosynthetic process	4/216	46/23210	0.000876486	0.00802907	0.0053099	Fdps/Cyp51/Por/Hmgcs1	4
GO:0098868	bone growth	4/216	46/23210	0.000876486	0.00802907	0.0053099	Col6a3/Thbs1/Por/Anxa2	4
GO:0050920	regulation of chemotaxis	8/216	213/23210	0.000892327	0.00815273	0.00539168	Fn1/Thbs1/Fgf2/Hspb1/Serpine1/Cxcl12/Mif/Smoc2	8
GO:0051052	regulation of DNA metabolic process	12/216	440/23210	0.000907251	0.00826561	0.00546633	Fgf2/Lmna/Ereg/Anxa3/Bax/Gja1/Npm1/Hsp90aa1/Smoc2/Cdkn1a/Hsp90ab1/Clcf1	12
GO:0045682	regulation of epidermis development	5/216	80/23210	0.000909431	0.00826561	0.00546633	Errfi1/Cd109/Inhba/Fst/Rock2	5
GO:0045727	positive regulation of translation	6/216	120/23210	0.000917404	0.00831636	0.0054999	Vim/Thbs1/Rbm3/Rps27l/Npm1/Uqcc2	6
GO:0051017	actin filament bundle assembly	7/216	165/23210	0.00092128	0.00832981	0.00550879	Sdc4/S100a10/Actn4/Ccn2/Rock2/Rnd1/Phldb2	7
GO:0003094	glomerular filtration	3/216	21/23210	0.000934091	0.00838034	0.00554221	Sulf1/Aqp1/Gja1	3
GO:0032332	positive regulation of chondrocyte differentiation	3/216	21/23210	0.000934091	0.00838034	0.00554221	Por/Mustn1/Anxa2	3
GO:0090050	positive regulation of cell migration involved in sprouting angiogenesis	3/216	21/23210	0.000934091	0.00838034	0.00554221	Ptgs2/Fgf2/Anxa1	3
GO:0090199	regulation of release of cytochrome c from mitochondria	4/216	47/23210	0.000951101	0.00848918	0.00561419	Lmna/Mllt11/Plaur/Bax	4
GO:1902653	secondary alcohol biosynthetic process	4/216	47/23210	0.000951101	0.00848918	0.00561419	Fdps/Cyp51/Por/Hmgcs1	4
GO:0030336	negative regulation of cell migration	9/216	268/23210	0.000955474	0.00850641	0.00562558	Sulf1/Thbs1/Timp1/Fgf2/Serpine1/Cxcl12/Mif/Cd63/Phldb2	9
GO:0050818	regulation of coagulation	5/216	81/23210	0.000962025	0.00854288	0.0056497	Thbs1/Anxa5/Serpine1/Pdgfa/Anxa2	5
GO:0048659	smooth muscle cell proliferation	7/216	168/23210	0.0010234	0.00904176	0.00597963	Ptgs2/Thbs1/Tgm2/Fgf2/Ereg/Cdkn1a/Hbegf	7
GO:0061572	actin filament bundle organization	7/216	168/23210	0.0010234	0.00904176	0.00597963	Sdc4/S100a10/Actn4/Ccn2/Rock2/Rnd1/Phldb2	7
GO:0097205	renal filtration	3/216	22/23210	0.00107419	0.00946649	0.00626051	Sulf1/Aqp1/Gja1	3
GO:0046890	regulation of lipid biosynthetic process	7/216	170/23210	0.00109628	0.00963676	0.00637312	Pla2g4a/Ptgs2/Fdps/Por/Pdgfa/Ldlr/Anxa1	7
GO:0071470	cellular response to osmotic stress	4/216	49/23210	0.00111354	0.00976381	0.00645714	Ptgs2/Aqp1/Ybx3/Serpinb6a	4
GO:0006970	response to osmotic stress	5/216	84/23210	0.00113341	0.00988818	0.0065394	Ptgs2/Aqp1/Ybx3/Bax/Serpinb6a	5
GO:2001057	reactive nitrogen species metabolic process	5/216	84/23210	0.00113341	0.00988818	0.0065394	Ptgs2/Por/Rock2/Hsp90aa1/Prdx5	5
GO:0060249	anatomical structure homeostasis	11/216	392/23210	0.0011749	0.0102246	0.00676188	Pla2g4a/Lmna/Bax/Ccn2/Ctsh/Nhp2/Hsp90aa1/Tnfrsf11b/Hspa1a/Hsp90ab1/Prdx5	11
GO:0008203	cholesterol metabolic process	6/216	126/23210	0.00118142	0.0102557	0.00678243	Fdps/Cyp51/Por/Ldlr/Hmgcs1/Sqle	6
GO:0032330	regulation of chondrocyte differentiation	4/216	50/23210	0.00120164	0.0103794	0.00686425	Por/Ccn2/Mustn1/Anxa2	4
GO:0071675	regulation of mononuclear cell migration	4/216	50/23210	0.00120164	0.0103794	0.00686425	Thbs1/Serpine1/Cxcl12/Lgals3	4
GO:0031954	positive regulation of protein autophosphorylation	3/216	23/23210	0.00122689	0.0105713	0.00699115	Ngf/Pdgfa/Iqgap1	3
GO:0071229	cellular response to acid chemical	9/216	278/23210	0.00123336	0.0106008	0.00701069	Bdnf/S100a10/Ngf/Eno1/Aqp1/Foxp1/Ldlr/Anxa2/Ranbp1	9
GO:0015908	fatty acid transport	5/216	86/23210	0.00125958	0.0107995	0.00714206	Pla2g4a/Thbs1/Mif/Slco2a1/Anxa1	5
GO:0051090	regulation of DNA-binding transcription factor activity	11/216	396/23210	0.00127404	0.0108966	0.00720633	Bdnf/Foxs1/Ngf/Plpp3/Anxa3/Mtpn/Nupr1/Npm1/Ifrd1/Dap/Fosl1	11
GO:1901343	negative regulation of vasculature development	6/216	128/23210	0.00128122	0.0109312	0.0072292	Sulf1/Thbs1/Pgk1/Serpine1/Rtn4/Rock2	6
GO:0043902	positive regulation of multi-organism process	7/216	175/23210	0.00129639	0.0110336	0.00729689	Gapdh/Mif/Hspa8/Anxa2/Inhba/Pabpc1/Lgals1	7
GO:0001822	kidney development	9/216	281/23210	0.00132839	0.0112509	0.0074406	Sulf1/Cd44/Bdnf/Fgf2/Pdgfa/Aqp1/Bax/Crlf1/Odc1	9
GO:2000146	negative regulation of cell motility	9/216	281/23210	0.00132839	0.0112509	0.0074406	Sulf1/Thbs1/Timp1/Fgf2/Serpine1/Cxcl12/Mif/Cd63/Phldb2	9
GO:0001936	regulation of endothelial cell proliferation	6/216	129/23210	0.00133348	0.0112666	0.007451	Sulf1/Thbs1/Fgf2/Cxcl12/Gja1/Pold4	6
GO:0016202	regulation of striated muscle tissue development	7/216	176/23210	0.00133964	0.0112912	0.00746727	Bdnf/Fgf2/Fdps/Foxp1/Ybx3/Gja1/Uqcc2	7
GO:0045666	positive regulation of neuron differentiation	12/216	461/23210	0.00134953	0.0113471	0.00750424	Fn1/Hspa5/Bdnf/Ngf/Hspb1/Cxcl12/Iqgap1/Mif/Rtn4/Nme1/Ranbp1/Tnfrsf12a	12
GO:1901570	fatty acid derivative biosynthetic process	4/216	52/23210	0.00139226	0.011652	0.0077059	Pla2g4a/Ptgs2/Mif/Anxa1	4
GO:0045723	positive regulation of fatty acid biosynthetic process	3/216	24/23210	0.00139259	0.011652	0.0077059	Pla2g4a/Ptgs2/Anxa1	3
GO:0051492	regulation of stress fiber assembly	5/216	88/23210	0.00139584	0.011652	0.0077059	Sdc4/S100a10/Ccn2/Rock2/Phldb2	5
GO:1901617	organic hydroxy compound biosynthetic process	8/216	229/23210	0.00141774	0.0117784	0.00778947	Fgf2/Fdps/Cyp51/Por/Ldha/Msmo1/Hmgcs1/Sqle	8
GO:1903320	regulation of protein modification by small protein conjugation or removal	8/216	229/23210	0.00141774	0.0117784	0.00778947	Hspa5/Ngf/Dnaja1/Ube2s/Npm1/Hsp90aa1/Rps2/Hsp90ab1	8
GO:1902652	secondary alcohol metabolic process	6/216	131/23210	0.00144286	0.0119302	0.00788984	Fdps/Cyp51/Por/Ldlr/Hmgcs1/Sqle	6
GO:1903038	negative regulation of leukocyte cell-cell adhesion	6/216	131/23210	0.00144286	0.0119302	0.00788984	Cd44/Sdc4/Cxcl12/Lrrc32/Lgals3/Anxa1	6
GO:0010769	regulation of cell morphogenesis involved in differentiation	10/216	343/23210	0.00147245	0.012146	0.00803255	Fn1/Vim/Bdnf/S100a10/Ngf/Cxcl12/Actn4/Rtn4/Ifrd1/Tnfrsf12a	10
GO:1901861	regulation of muscle tissue development	7/216	179/23210	0.00147617	0.0121479	0.0080338	Bdnf/Fgf2/Fdps/Foxp1/Ybx3/Gja1/Uqcc2	7
GO:0071715	icosanoid transport	4/216	53/23210	0.00149506	0.0122288	0.00808731	Pla2g4a/Mif/Slco2a1/Anxa1	4
GO:1901571	fatty acid derivative transport	4/216	53/23210	0.00149506	0.0122288	0.00808731	Pla2g4a/Mif/Slco2a1/Anxa1	4
GO:0060348	bone development	8/216	231/23210	0.0014978	0.0122288	0.00808731	Sulf1/Col6a3/Thbs1/Por/Pdgfa/Serpinh1/Gja1/Anxa2	8
GO:0071887	leukocyte apoptotic process	6/216	132/23210	0.00150005	0.0122288	0.00808731	Cd44/Cxcl12/Bax/Mif/Lgals3/Anxa1	6
GO:0032956	regulation of actin cytoskeleton organization	10/216	344/23210	0.00150448	0.0122362	0.00809222	Sdc4/S100a10/Arpc1b/Mtpn/Capg/Tmsb10/Ccn2/Rock2/Rnd1/Phldb2	10
GO:0048634	regulation of muscle organ development	7/216	180/23210	0.00152401	0.0123662	0.00817819	Bdnf/Fgf2/Fdps/Foxp1/Ybx3/Gja1/Uqcc2	7
GO:0042770	signal transduction in response to DNA damage	5/216	90/23210	0.00154266	0.012406	0.00820455	Cd44/Mif/Rps27l/Npm1/Cdkn1a	5
GO:0072655	establishment of protein localization to mitochondrion	5/216	90/23210	0.00154266	0.012406	0.00820455	Hspd1/Dnaja1/Hsph1/Bax/Hsp90aa1	5
GO:0046700	heterocycle catabolic process	12/216	469/23210	0.00155928	0.012406	0.00820455	Vim/Pgk1/Gapdh/Bax/Ldha/Nupr1/Mif/Pkm/Npm1/Rock2/Pabpc1/Pgam1	12
GO:0010575	positive regulation of vascular endothelial growth factor production	3/216	25/23210	0.00157169	0.012406	0.00820455	Sulf1/Ptgs2/Atf4	3
GO:0051894	positive regulation of focal adhesion assembly	3/216	25/23210	0.00157169	0.012406	0.00820455	Sdc4/S100a10/Iqgap1	3
GO:0071677	positive regulation of mononuclear cell migration	3/216	25/23210	0.00157169	0.012406	0.00820455	Serpine1/Cxcl12/Lgals3	3
GO:0090280	positive regulation of calcium ion import	3/216	25/23210	0.00157169	0.012406	0.00820455	Serpine1/Cxcl12/Lgals3	3
GO:0150077	regulation of neuroinflammatory response	3/216	25/23210	0.00157169	0.012406	0.00820455	Ptgs2/Nupr1/Ldlr	3
GO:1901032	negative regulation of response to reactive oxygen species	3/216	25/23210	0.00157169	0.012406	0.00820455	Txn1/Hsph1/Glrx	3
GO:1902230	negative regulation of intrinsic apoptotic signaling pathway in response to DNA damage	3/216	25/23210	0.00157169	0.012406	0.00820455	Cd44/Cxcl12/Mif	3
GO:1903206	negative regulation of hydrogen peroxide-induced cell death	3/216	25/23210	0.00157169	0.012406	0.00820455	Txn1/Hsph1/Glrx	3
GO:2001039	negative regulation of cellular response to drug	3/216	25/23210	0.00157169	0.012406	0.00820455	Txn1/Hsph1/Glrx	3
GO:0090092	regulation of transmembrane receptor protein serine/threonine kinase signaling pathway	8/216	233/23210	0.0015814	0.0124544	0.00823654	Sulf1/Hspa5/Thbs1/Pmepa1/Cd109/Inhba/Fst/Hsp90ab1	8
GO:0007409	axonogenesis	12/216	470/23210	0.0015873	0.0124726	0.00824859	Fn1/Vim/Bdnf/Ngf/Actb/Foxp1/Cxcl12/Rtn4/Ifrd1/Hsp90aa1/Tnfrsf12a/Hsp90ab1	12
GO:0051496	positive regulation of stress fiber assembly	4/216	54/23210	0.00160303	0.0125679	0.00831156	Sdc4/S100a10/Ccn2/Rock2	4
GO:1903578	regulation of ATP metabolic process	5/216	91/23210	0.00162019	0.0126739	0.00838169	Pgk1/Nupr1/Mif/Uqcc2/Pgam1	5
GO:0006644	phospholipid metabolic process	10/216	348/23210	0.00163832	0.012787	0.00845646	Pla2g4a/Fgf2/Fdps/Sgms2/Plpp3/Pdgfa/Ldlr/Idi1/Plpp1/Hmgcs1	10
GO:1903532	positive regulation of secretion by cell	12/216	472/23210	0.00164457	0.0128071	0.00846975	Hspd1/Ncl/Sdc4/Cxcl12/Gapdh/Ano1/Gja1/Mif/Lgals3/Rtn4/Glrx/Clcf1	12
GO:0002042	cell migration involved in sprouting angiogenesis	4/216	55/23210	0.0017163	0.0133061	0.00879978	Ptgs2/Thbs1/Fgf2/Anxa1	4
GO:0045773	positive regulation of axon extension	4/216	55/23210	0.0017163	0.0133061	0.00879978	Fn1/Ngf/Cxcl12/Tnfrsf12a	4
GO:0010770	positive regulation of cell morphogenesis involved in differentiation	7/216	185/23210	0.00178166	0.0137822	0.00911461	Fn1/Bdnf/S100a10/Ngf/Cxcl12/Rtn4/Tnfrsf12a	7
GO:0006754	ATP biosynthetic process	6/216	137/23210	0.00181234	0.0139884	0.00925098	Pgk1/Gapdh/Nupr1/Mif/Pkm/Pgam1	6
GO:0015850	organic hydroxy compound transport	8/216	239/23210	0.0018546	0.0142829	0.00944579	Actb/Aqp1/Cxcl12/Sncg/Lgals3/Ldlr/Anxa2/Rtn4	8
GO:0043393	regulation of protein binding	8/216	240/23210	0.00190355	0.0146275	0.00967369	Bdnf/Ngf/Ran/Actb/Bax/Lgals3/Anxa2/Hsp90ab1	8
GO:1903829	positive regulation of cellular protein localization	9/216	297/23210	0.00193985	0.0148267	0.00980542	Ptgs2/Msn/Ran/Iqgap1/Lgals3/Rtn4/Npm1/Rock2/Hsp90ab1	9
GO:0007173	epidermal growth factor receptor signaling pathway	5/216	95/23210	0.00195916	0.0148267	0.00980542	Errfi1/Ereg/Plaur/Iqgap1/Hbegf	5
GO:0070585	protein localization to mitochondrion	5/216	95/23210	0.00195916	0.0148267	0.00980542	Hspd1/Dnaja1/Hsph1/Bax/Hsp90aa1	5
GO:0010463	mesenchymal cell proliferation	4/216	57/23210	0.00195929	0.0148267	0.00980542	Prrx1/Lmna/Pdgfa/Foxp1	4
GO:0051893	regulation of focal adhesion assembly	4/216	57/23210	0.00195929	0.0148267	0.00980542	Sdc4/S100a10/Iqgap1/Phldb2	4
GO:0071806	protein transmembrane transport	4/216	57/23210	0.00195929	0.0148267	0.00980542	Hspd1/Hspa5/Sec61b/Hspa8	4
GO:0090109	regulation of cell-substrate junction assembly	4/216	57/23210	0.00195929	0.0148267	0.00980542	Sdc4/S100a10/Iqgap1/Phldb2	4
GO:0035987	endodermal cell differentiation	3/216	27/23210	0.00197163	0.0148805	0.00984098	Fn1/Inhba/Itga5	3
GO:0007178	transmembrane receptor protein serine/threonine kinase signaling pathway	10/216	357/23210	0.00197494	0.0148805	0.00984098	Sulf1/Vim/Hspa5/Thbs1/Pmepa1/Lrrc32/Cd109/Inhba/Fst/Hsp90ab1	10
GO:0019439	aromatic compound catabolic process	12/216	483/23210	0.00199088	0.0149681	0.00989895	Vim/Pgk1/Gapdh/Bax/Ldha/Nupr1/Mif/Pkm/Npm1/Rock2/Pabpc1/Pgam1	12
GO:0022409	positive regulation of cell-cell adhesion	8/216	242/23210	0.00200451	0.0150381	0.00994523	Hspd1/Cd44/Vcam1/Plpp3/Hsph1/Hsp90aa1/Lgals1/Anxa1	8
GO:0010656	negative regulation of muscle cell apoptotic process	4/216	58/23210	0.00208928	0.0155734	0.0102992	Gapdh/Nupr1/Hspa8/Npm1	4
GO:0015909	long-chain fatty acid transport	4/216	58/23210	0.00208928	0.0155734	0.0102992	Pla2g4a/Thbs1/Mif/Anxa1	4
GO:1903902	positive regulation of viral life cycle	4/216	58/23210	0.00208928	0.0155734	0.0102992	Hspa8/Anxa2/Pabpc1/Lgals1	4
GO:0050663	cytokine secretion	8/216	244/23210	0.00210964	0.0156581	0.0103552	Hspd1/Fn1/Ncl/Foxp1/Gapdh/Lrrc32/Mif/Anxa1	8
GO:0051091	positive regulation of DNA-binding transcription factor activity	8/216	244/23210	0.00210964	0.0156581	0.0103552	Bdnf/Ngf/Plpp3/Anxa3/Mtpn/Npm1/Ifrd1/Fosl1	8
GO:0072001	renal system development	9/216	302/23210	0.00217129	0.0160496	0.0106141	Sulf1/Cd44/Bdnf/Fgf2/Pdgfa/Aqp1/Bax/Crlf1/Odc1	9
GO:0050680	negative regulation of epithelial cell proliferation	6/216	142/23210	0.0021716	0.0160496	0.0106141	Sulf1/Thbs1/Nupr1/Gja1/Cd109/Npm1	6
GO:0007517	muscle organ development	11/216	424/23210	0.0021781	0.0160635	0.0106234	Bdnf/Fgf2/Lmna/Fdps/Foxp1/Ybx3/Nupr1/Gja1/Cryab/Rcan1/Uqcc2	11
GO:0090200	positive regulation of release of cytochrome c from mitochondria	3/216	28/23210	0.00219318	0.0161065	0.0106518	Mllt11/Plaur/Bax	3
GO:1901186	positive regulation of ERBB signaling pathway	3/216	28/23210	0.00219318	0.0161065	0.0106518	Ereg/Plaur/Rtn4	3
GO:0070972	protein localization to endoplasmic reticulum	4/216	59/23210	0.0022251	0.0162722	0.0107614	Hspa5/Sec61b/Spcs3/Rtn4	4
GO:2001238	positive regulation of extrinsic apoptotic signaling pathway	4/216	59/23210	0.0022251	0.0162722	0.0107614	Thbs1/Bax/Inhba/Tnfrsf12a	4
GO:0010660	regulation of muscle cell apoptotic process	5/216	98/23210	0.00224542	0.0162794	0.0107661	Gapdh/Nupr1/Hspa8/Npm1/Atf4	5
GO:0032760	positive regulation of tumor necrosis factor production	5/216	98/23210	0.00224542	0.0162794	0.0107661	Hspd1/Ncl/Thbs1/Hspb1/Mif	5
GO:0001935	endothelial cell proliferation	6/216	143/23210	0.00224947	0.0162794	0.0107661	Sulf1/Thbs1/Fgf2/Cxcl12/Gja1/Pold4	6
GO:0019233	sensory perception of pain	6/216	143/23210	0.00224947	0.0162794	0.0107661	Ptgs2/Ngf/Aqp1/Cxcl12/Ano1/Rtn4	6
GO:0031333	negative regulation of protein complex assembly	6/216	143/23210	0.00224947	0.0162794	0.0107661	Pmepa1/Mtpn/Capg/Tmsb10/Rpl13a/Cryab	6
GO:0048771	tissue remodeling	7/216	193/23210	0.00226288	0.0163425	0.0108079	Tgm2/Timp1/Bax/Gja1/Rock2/Tnfrsf11b/Anxa1	7
GO:0001101	response to acid chemical	10/216	364/23210	0.00227366	0.0163863	0.0108368	Bdnf/S100a10/Ngf/Eno1/Aqp1/Foxp1/Ldlr/Anxa2/Ctsh/Ranbp1	10
GO:0071900	regulation of protein serine/threonine kinase activity	11/216	427/23210	0.00229997	0.0165417	0.0109396	Thbs1/Fgf2/Dnaja1/Pdgfa/Actb/Iqgap1/Mif/Map2k3/Cdkn1a/Hsp90ab1/Dusp5	11
GO:0007613	memory	6/216	144/23210	0.00232943	0.0166165	0.010989	Ptgs2/Bdnf/Ngf/Ldlr/Itga5/Rcan1	6
GO:0006469	negative regulation of protein kinase activity	7/216	194/23210	0.00232945	0.0166165	0.010989	Dnaja1/Errfi1/Hspb1/Actb/Npm1/Cdkn1a/Dusp5	7
GO:0009108	coenzyme biosynthetic process	7/216	194/23210	0.00232945	0.0166165	0.010989	Pgk1/Gapdh/Nupr1/Mif/Pkm/Pgam1/Gsto1	7
GO:0030308	negative regulation of cell growth	7/216	194/23210	0.00232945	0.0166165	0.010989	Foxp1/Gja1/Cryab/Rtn4/Inhba/Ifrd1/Cdkn1a	7
GO:1903557	positive regulation of tumor necrosis factor superfamily cytokine production	5/216	99/23210	0.00234727	0.0167093	0.0110504	Hspd1/Ncl/Thbs1/Hspb1/Mif	5
GO:0010035	response to inorganic substance	12/216	493/23210	0.00235562	0.0167345	0.0110671	Fn1/Pla2g4a/Thbs1/Anxa5/Txn1/Hsph1/Aqp1/Foxp1/Iqgap1/Cryab/Glrx/Anxa1	12
GO:0001836	release of cytochrome c from mitochondria	4/216	60/23210	0.00236688	0.0167462	0.0110748	Lmna/Mllt11/Plaur/Bax	4
GO:0031102	neuron projection regeneration	4/216	60/23210	0.00236688	0.0167462	0.0110748	Prrx1/Tnc/Mif/Rtn4	4
GO:0090181	regulation of cholesterol metabolic process	3/216	29/23210	0.00242959	0.017155	0.0113452	Fdps/Por/Ldlr	3
GO:0002702	positive regulation of production of molecular mediator of immune response	5/216	100/23210	0.00245244	0.0172463	0.0114056	Foxp1/Ddx21/Mif/Rtn4/Clcf1	5
GO:0110020	regulation of actomyosin structure organization	5/216	100/23210	0.00245244	0.0172463	0.0114056	Sdc4/S100a10/Ccn2/Rock2/Phldb2	5
GO:0042698	ovulation cycle	4/216	61/23210	0.00251476	0.017649	0.0116719	Pla2g4a/Ereg/Inhba/Anxa1	4
GO:0042310	vasoconstriction	5/216	101/23210	0.00256099	0.0179372	0.0118625	Ptgs2/Gja1/Atp2b1/Manf/Dusp5	5
GO:0002821	positive regulation of adaptive immune response	6/216	147/23210	0.00258216	0.0180492	0.0119366	Hspd1/Cd44/Mif/Hspa8/Clcf1/Anxa1	6
GO:0018149	peptide cross-linking	4/216	62/23210	0.00266887	0.0184733	0.012217	Fn1/Thbs1/Tgm2/Anxa1	4
GO:0002902	regulation of B cell apoptotic process	3/216	30/23210	0.00268117	0.0184733	0.012217	Cd44/Bax/Mif	3
GO:0042533	tumor necrosis factor biosynthetic process	3/216	30/23210	0.00268117	0.0184733	0.012217	Thbs1/Errfi1/Hspb1	3
GO:0042534	regulation of tumor necrosis factor biosynthetic process	3/216	30/23210	0.00268117	0.0184733	0.012217	Thbs1/Errfi1/Hspb1	3
GO:0044319	wound healing, spreading of cells	3/216	30/23210	0.00268117	0.0184733	0.012217	Cd44/Phldb2/Hbegf	3
GO:0061082	myeloid leukocyte cytokine production	3/216	30/23210	0.00268117	0.0184733	0.012217	Ddx21/Mif/Rtn4	3
GO:0090505	epiboly involved in wound healing	3/216	30/23210	0.00268117	0.0184733	0.012217	Cd44/Phldb2/Hbegf	3
GO:0070507	regulation of microtubule cytoskeleton organization	7/216	199/23210	0.00268529	0.0184733	0.012217	Hsph1/Npm1/Rock2/Ranbp1/Phldb2/Hspa1b/Hspa1a	7
GO:2000377	regulation of reactive oxygen species metabolic process	7/216	200/23210	0.00276121	0.0189215	0.0125134	Hspd1/Ptgs2/Thbs1/Cryab/Rock2/Hsp90aa1/Cdkn1a	7
GO:0010657	muscle cell apoptotic process	5/216	103/23210	0.00278848	0.0189215	0.0125134	Gapdh/Nupr1/Hspa8/Npm1/Atf4	5
GO:0017015	regulation of transforming growth factor beta receptor signaling pathway	5/216	103/23210	0.00278848	0.0189215	0.0125134	Hspa5/Thbs1/Pmepa1/Cd109/Hsp90ab1	5
GO:0030038	contractile actin filament bundle assembly	5/216	103/23210	0.00278848	0.0189215	0.0125134	Sdc4/S100a10/Ccn2/Rock2/Phldb2	5
GO:0032231	regulation of actin filament bundle assembly	5/216	103/23210	0.00278848	0.0189215	0.0125134	Sdc4/S100a10/Ccn2/Rock2/Phldb2	5
GO:0043149	stress fiber assembly	5/216	103/23210	0.00278848	0.0189215	0.0125134	Sdc4/S100a10/Ccn2/Rock2/Phldb2	5
GO:1900542	regulation of purine nucleotide metabolic process	5/216	103/23210	0.00278848	0.0189215	0.0125134	Pgk1/Nupr1/Mif/Uqcc2/Pgam1	5
GO:0043388	positive regulation of DNA binding	4/216	63/23210	0.00282933	0.0191613	0.012672	Ngf/Txn1/Plaur/Nme1	4
GO:0006413	translational initiation	5/216	104/23210	0.00290756	0.019623	0.0129774	Rpl13a/Npm1/Eif4a1/Eif5/Rps2	5
GO:0008299	isoprenoid biosynthetic process	3/216	31/23210	0.00294825	0.019623	0.0129774	Fdps/Idi1/Hmgcs1	3
GO:0010574	regulation of vascular endothelial growth factor production	3/216	31/23210	0.00294825	0.019623	0.0129774	Sulf1/Ptgs2/Atf4	3
GO:0010614	negative regulation of cardiac muscle hypertrophy	3/216	31/23210	0.00294825	0.019623	0.0129774	Lmna/Errfi1/Foxp1	3
GO:0050482	arachidonic acid secretion	3/216	31/23210	0.00294825	0.019623	0.0129774	Pla2g4a/Mif/Anxa1	3
GO:0061036	positive regulation of cartilage development	3/216	31/23210	0.00294825	0.019623	0.0129774	Por/Mustn1/Anxa2	3
GO:0090504	epiboly	3/216	31/23210	0.00294825	0.019623	0.0129774	Cd44/Phldb2/Hbegf	3
GO:1903393	positive regulation of adherens junction organization	3/216	31/23210	0.00294825	0.019623	0.0129774	Sdc4/S100a10/Iqgap1	3
GO:1903963	arachidonate transport	3/216	31/23210	0.00294825	0.019623	0.0129774	Pla2g4a/Mif/Anxa1	3
GO:0032233	positive regulation of actin filament bundle assembly	4/216	64/23210	0.00299627	0.0198086	0.0131001	Sdc4/S100a10/Ccn2/Rock2	4
GO:1903391	regulation of adherens junction organization	4/216	64/23210	0.00299627	0.0198086	0.0131001	Sdc4/S100a10/Iqgap1/Phldb2	4
GO:0050866	negative regulation of cell activation	7/216	203/23210	0.00299888	0.0198086	0.0131001	Cd44/Sdc4/Pdgfa/Lrrc32/Lgals3/Ldlr/Anxa1	7
GO:1903039	positive regulation of leukocyte cell-cell adhesion	7/216	203/23210	0.00299888	0.0198086	0.0131001	Hspd1/Cd44/Vcam1/Hsph1/Hsp90aa1/Lgals1/Anxa1	7
GO:1903844	regulation of cellular response to transforming growth factor beta stimulus	5/216	105/23210	0.00303026	0.0199779	0.0132121	Hspa5/Thbs1/Pmepa1/Cd109/Hsp90ab1	5
GO:0006091	generation of precursor metabolites and energy	10/216	379/23210	0.00303653	0.0199814	0.0132144	Bdnf/Pgk1/Gapdh/Bax/Ldha/Nupr1/Mif/Pkm/Uqcc2/Pgam1	10
GO:0018105	peptidyl-serine phosphorylation	9/216	318/23210	0.00306328	0.0201194	0.0133056	Ptgs2/Cd44/Bdnf/Txn1/Bax/Mif/Rock2/Hsp90aa1/Hsp90ab1	9
GO:0031032	actomyosin structure organization	7/216	204/23210	0.00308149	0.0201629	0.0133344	Sdc4/S100a10/Foxp1/Ccn2/Actg1/Rock2/Phldb2	7
GO:0071560	cellular response to transforming growth factor beta stimulus	7/216	204/23210	0.00308149	0.0201629	0.0133344	Hspa5/Thbs1/Pmepa1/Serpine1/Lrrc32/Cd109/Hsp90ab1	7
GO:0010950	positive regulation of endopeptidase activity	6/216	153/23210	0.00314879	0.0205646	0.0136001	Hspd1/Bax/Ccn2/Rps27l/Rock2/Dap	6
GO:0014812	muscle cell migration	5/216	106/23210	0.00315666	0.0205774	0.0136085	Serpine1/Pdgfa/Iqgap1/Mif/Anxa1	5
GO:0030968	endoplasmic reticulum unfolded protein response	4/216	65/23210	0.00316981	0.0206245	0.0136397	Hspa5/Bax/Pdia6/Atf4	4
GO:0040036	regulation of fibroblast growth factor receptor signaling pathway	3/216	32/23210	0.00323112	0.0209451	0.0138517	Sulf1/Thbs1/Smoc2	3
GO:0045616	regulation of keratinocyte differentiation	3/216	32/23210	0.00323112	0.0209451	0.0138517	Errfi1/Cd109/Rock2	3
GO:0006140	regulation of nucleotide metabolic process	5/216	107/23210	0.00328681	0.0212271	0.0140382	Pgk1/Nupr1/Mif/Uqcc2/Pgam1	5
GO:0097756	negative regulation of blood vessel diameter	5/216	107/23210	0.00328681	0.0212271	0.0140382	Ptgs2/Gja1/Atp2b1/Manf/Dusp5	5
GO:0051235	maintenance of location	9/216	322/23210	0.00332611	0.0214411	0.0141797	Hspa5/Anxa5/Fgf2/Ngf/Txn1/Tmsb10/Bax/Sqle/Gsto1	9
GO:1901184	regulation of ERBB signaling pathway	4/216	66/23210	0.00335009	0.0215557	0.0142555	Errfi1/Ereg/Plaur/Rtn4	4
GO:0014706	striated muscle tissue development	11/216	449/23210	0.00337288	0.0216624	0.0143261	Bdnf/Fgf2/Lmna/Fdps/Foxp1/Ybx3/Nupr1/Gja1/Ifrd1/Rcan1/Uqcc2	11
GO:0006694	steroid biosynthetic process	6/216	156/23210	0.00346462	0.0221809	0.014669	Fdps/Cyp51/Por/Msmo1/Hmgcs1/Sqle	6
GO:0043254	regulation of protein complex assembly	11/216	451/23210	0.00348757	0.0221809	0.014669	Pmepa1/Msn/Arpc1b/Mtpn/Capg/Tmsb10/Rpl13a/Bax/Cryab/Hsp90aa1/Fosl1	11
GO:0017038	protein import	7/216	209/23210	0.00352094	0.0221809	0.014669	Hspd1/Ptgs2/Lmna/Ran/Hspa8/Hsp90aa1/Cdkn1a	7
GO:0001706	endoderm formation	3/216	33/23210	0.00353008	0.0221809	0.014669	Fn1/Inhba/Itga5	3
GO:0002082	regulation of oxidative phosphorylation	3/216	33/23210	0.00353008	0.0221809	0.014669	Pgk1/Nupr1/Uqcc2	3
GO:0010573	vascular endothelial growth factor production	3/216	33/23210	0.00353008	0.0221809	0.014669	Sulf1/Ptgs2/Atf4	3
GO:0010667	negative regulation of cardiac muscle cell apoptotic process	3/216	33/23210	0.00353008	0.0221809	0.014669	Nupr1/Hspa8/Npm1	3
GO:0014741	negative regulation of muscle hypertrophy	3/216	33/23210	0.00353008	0.0221809	0.014669	Lmna/Errfi1/Foxp1	3
GO:0045047	protein targeting to ER	3/216	33/23210	0.00353008	0.0221809	0.014669	Hspa5/Sec61b/Spcs3	3
GO:0060740	prostate gland epithelium morphogenesis	3/216	33/23210	0.00353008	0.0221809	0.014669	Sulf1/Cd44/Tnc	3
GO:1901890	positive regulation of cell junction assembly	3/216	33/23210	0.00353008	0.0221809	0.014669	Sdc4/S100a10/Iqgap1	3
GO:2000108	positive regulation of leukocyte apoptotic process	3/216	33/23210	0.00353008	0.0221809	0.014669	Cd44/Bax/Anxa1	3
GO:0008344	adult locomotory behavior	5/216	109/23210	0.00355864	0.0222399	0.014708	Prex2/Ngf/Cxcl12/Cstb/Sncg	5
GO:0015844	monoamine transport	5/216	109/23210	0.00355864	0.0222399	0.014708	Actb/Cxcl12/Sncg/Lgals3/Rtn4	5
GO:0042035	regulation of cytokine biosynthetic process	5/216	109/23210	0.00355864	0.0222399	0.014708	Thbs1/Errfi1/Ereg/Hspb1/Map2k3	5
GO:0008654	phospholipid biosynthetic process	6/216	158/23210	0.00368788	0.022714	0.0150215	Fgf2/Fdps/Sgms2/Pdgfa/Idi1/Hmgcs1	6
GO:0009127	purine nucleoside monophosphate biosynthetic process	6/216	158/23210	0.00368788	0.022714	0.0150215	Pgk1/Gapdh/Nupr1/Mif/Pkm/Pgam1	6
GO:0009168	purine ribonucleoside monophosphate biosynthetic process	6/216	158/23210	0.00368788	0.022714	0.0150215	Pgk1/Gapdh/Nupr1/Mif/Pkm/Pgam1	6
GO:0010612	regulation of cardiac muscle adaptation	2/216	10/23210	0.00369322	0.022714	0.0150215	Lmna/Errfi1	2
GO:0033029	regulation of neutrophil apoptotic process	2/216	10/23210	0.00369322	0.022714	0.0150215	Cd44/Anxa1	2
GO:0051917	regulation of fibrinolysis	2/216	10/23210	0.00369322	0.022714	0.0150215	Thbs1/Serpine1	2
GO:0060020	Bergmann glial cell differentiation	2/216	10/23210	0.00369322	0.022714	0.0150215	Vim/Plpp3	2
GO:0090269	fibroblast growth factor production	2/216	10/23210	0.00369322	0.022714	0.0150215	Ptgs2/Rock2	2
GO:0090270	regulation of fibroblast growth factor production	2/216	10/23210	0.00369322	0.022714	0.0150215	Ptgs2/Rock2	2
GO:0031338	regulation of vesicle fusion	3/216	34/23210	0.0038454	0.023448	0.015507	Pla2g4a/Anxa2/Anxa1	3
GO:0033032	regulation of myeloid cell apoptotic process	3/216	34/23210	0.0038454	0.023448	0.015507	Cd44/Mif/Anxa1	3
GO:0060512	prostate gland morphogenesis	3/216	34/23210	0.0038454	0.023448	0.015507	Sulf1/Cd44/Tnc	3
GO:0001942	hair follicle development	5/216	111/23210	0.00384625	0.023448	0.015507	Ptgs2/Pdgfa/Cd109/Inhba/Fst	5
GO:0008637	apoptotic mitochondrial changes	5/216	111/23210	0.00384625	0.023448	0.015507	Hspd1/Lmna/Mllt11/Plaur/Bax	5
GO:0050707	regulation of cytokine secretion	7/216	213/23210	0.00390563	0.0237684	0.0157188	Hspd1/Fn1/Ncl/Gapdh/Lrrc32/Mif/Anxa1	7
GO:0032970	regulation of actin filament-based process	10/216	393/23210	0.00392104	0.0237828	0.0157284	Sdc4/S100a10/Arpc1b/Mtpn/Capg/Tmsb10/Ccn2/Rock2/Rnd1/Phldb2	10
GO:0031214	biomineral tissue development	6/216	160/23210	0.00392166	0.0237828	0.0157284	Ptgs2/Mgp/Gja1/Atp2b1/Anxa2/Atf4	6
GO:0061035	regulation of cartilage development	4/216	69/23210	0.00393253	0.0238072	0.0157445	Por/Ccn2/Mustn1/Anxa2	4
GO:0016525	negative regulation of angiogenesis	5/216	112/23210	0.00399613	0.0240667	0.0159161	Sulf1/Thbs1/Pgk1/Serpine1/Rock2	5
GO:0031398	positive regulation of protein ubiquitination	5/216	112/23210	0.00399613	0.0240667	0.0159161	Hspa5/Ngf/Ube2s/Npm1/Rps2	5
GO:0042100	B cell proliferation	5/216	112/23210	0.00399613	0.0240667	0.0159161	Hspd1/Bax/Mif/Cdkn1a/Clcf1	5
GO:0033673	negative regulation of kinase activity	7/216	214/23210	0.0040066	0.0240881	0.0159303	Dnaja1/Errfi1/Hspb1/Actb/Npm1/Cdkn1a/Dusp5	7
GO:0040013	negative regulation of locomotion	9/216	332/23210	0.00406128	0.0243402	0.016097	Sulf1/Thbs1/Timp1/Fgf2/Serpine1/Cxcl12/Mif/Cd63/Phldb2	9
GO:0042692	muscle cell differentiation	10/216	395/23210	0.00406252	0.0243402	0.016097	Bdnf/Lmna/Fdps/Ereg/Flnc/Foxp1/Cxcl12/Actg1/Ifrd1/Rcan1	10
GO:0050867	positive regulation of cell activation	11/216	461/23210	0.00410884	0.0245754	0.0162525	Hspd1/Thbs1/Vcam1/Hsph1/Ccn2/Mif/Hsp90aa1/Lgals1/Cdkn1a/Clcf1/Anxa1	11
GO:0098773	skin epidermis development	5/216	113/23210	0.00415014	0.0247798	0.0163878	Ptgs2/Pdgfa/Cd109/Inhba/Fst	5
GO:0009156	ribonucleoside monophosphate biosynthetic process	6/216	162/23210	0.00416625	0.0248146	0.0164107	Pgk1/Gapdh/Nupr1/Mif/Pkm/Pgam1	6
GO:0038084	vascular endothelial growth factor signaling pathway	3/216	35/23210	0.00417734	0.0248146	0.0164107	Hspb1/Cd63/Smoc2	3
GO:0043516	regulation of DNA damage response, signal transduction by p53 class mediator	3/216	35/23210	0.00417734	0.0248146	0.0164107	Cd44/Mif/Npm1	3
GO:0007163	establishment or maintenance of cell polarity	7/216	216/23210	0.00421448	0.0249925	0.0165284	Msn/Lmna/Aqp1/Gja1/Hsp90aa1/Rnd1/Hsp90ab1	7
GO:0022404	molting cycle process	5/216	114/23210	0.00430834	0.0254624	0.0168391	Ptgs2/Pdgfa/Cd109/Inhba/Fst	5
GO:0022405	hair cycle process	5/216	114/23210	0.00430834	0.0254624	0.0168391	Ptgs2/Pdgfa/Cd109/Inhba/Fst	5
GO:0032680	regulation of tumor necrosis factor production	6/216	164/23210	0.00442194	0.0259418	0.0171562	Hspd1/Ncl/Thbs1/Errfi1/Hspb1/Mif	6
GO:0051495	positive regulation of cytoskeleton organization	7/216	218/23210	0.00443042	0.0259418	0.0171562	Sdc4/S100a10/Arpc1b/Ccn2/Npm1/Rock2/Ranbp1	7
GO:0070374	positive regulation of ERK1 and ERK2 cascade	7/216	218/23210	0.00443042	0.0259418	0.0171562	Cd44/Fgf2/Ngf/Glipr2/Pdgfa/Ccn2/Mif	7
GO:0071346	cellular response to interferon-gamma	5/216	115/23210	0.0044708	0.0259418	0.0171562	Vim/Capg/Gapdh/Rpl13a/Actg1	5
GO:0001765	membrane raft assembly	2/216	11/23210	0.00448635	0.0259418	0.0171562	S100a10/Anxa2	2
GO:0033603	positive regulation of dopamine secretion	2/216	11/23210	0.00448635	0.0259418	0.0171562	Cxcl12/Rtn4	2
GO:0038180	nerve growth factor signaling pathway	2/216	11/23210	0.00448635	0.0259418	0.0171562	Bdnf/Ngf	2
GO:0046689	response to mercury ion	2/216	11/23210	0.00448635	0.0259418	0.0171562	Fn1/Aqp1	2
GO:0071732	cellular response to nitric oxide	2/216	11/23210	0.00448635	0.0259418	0.0171562	Thbs1/Aqp1	2
GO:0097709	connective tissue replacement	2/216	11/23210	0.00448635	0.0259418	0.0171562	Timp1/Rock2	2
GO:1902166	negative regulation of intrinsic apoptotic signaling pathway in response to DNA damage by p53 class mediator	2/216	11/23210	0.00448635	0.0259418	0.0171562	Cd44/Mif	2
GO:1905288	vascular associated smooth muscle cell apoptotic process	2/216	11/23210	0.00448635	0.0259418	0.0171562	Gapdh/Atf4	2
GO:1905459	regulation of vascular associated smooth muscle cell apoptotic process	2/216	11/23210	0.00448635	0.0259418	0.0171562	Gapdh/Atf4	2
GO:0010664	negative regulation of striated muscle cell apoptotic process	3/216	36/23210	0.00452617	0.0260423	0.0172227	Nupr1/Hspa8/Npm1	3
GO:0061462	protein localization to lysosome	3/216	36/23210	0.00452617	0.0260423	0.0172227	Hspa8/Rtn4/Rock2	3
GO:0071398	cellular response to fatty acid	3/216	36/23210	0.00452617	0.0260423	0.0172227	Foxp1/Ldlr/Ranbp1	3
GO:0007179	transforming growth factor beta receptor signaling pathway	6/216	165/23210	0.00455404	0.0261594	0.0173001	Hspa5/Thbs1/Pmepa1/Lrrc32/Cd109/Hsp90ab1	6
GO:0030072	peptide hormone secretion	8/216	278/23210	0.00465592	0.0267006	0.017658	Anxa5/Aqp1/Ano1/Gja1/Glrx/Uqcc2/Clcf1/Anxa1	8
GO:1903555	regulation of tumor necrosis factor superfamily cytokine production	6/216	166/23210	0.00468902	0.0268462	0.0177543	Hspd1/Ncl/Thbs1/Errfi1/Hspb1/Mif	6
GO:0051283	negative regulation of sequestering of calcium ion	5/216	117/23210	0.00480872	0.0274526	0.0181554	Anxa5/Fgf2/Ngf/Bax/Gsto1	5
GO:0051851	modification by host of symbiont morphology or physiology	4/216	73/23210	0.00481072	0.0274526	0.0181554	Aqp1/Gapdh/Hspa8/Anxa2	4
GO:0032640	tumor necrosis factor production	6/216	167/23210	0.00482693	0.0275001	0.0181868	Hspd1/Ncl/Thbs1/Errfi1/Hspb1/Mif	6
GO:0060537	muscle tissue development	11/216	472/23210	0.00489114	0.0276005	0.0182532	Bdnf/Fgf2/Lmna/Fdps/Foxp1/Ybx3/Nupr1/Gja1/Ifrd1/Rcan1/Uqcc2	11
GO:0001782	B cell homeostasis	3/216	37/23210	0.00489213	0.0276005	0.0182532	Cd44/Bax/Mif	3
GO:0002053	positive regulation of mesenchymal cell proliferation	3/216	37/23210	0.00489213	0.0276005	0.0182532	Prrx1/Pdgfa/Foxp1	3
GO:0033028	myeloid cell apoptotic process	3/216	37/23210	0.00489213	0.0276005	0.0182532	Cd44/Mif/Anxa1	3
GO:0072599	establishment of protein localization to endoplasmic reticulum	3/216	37/23210	0.00489213	0.0276005	0.0182532	Hspa5/Sec61b/Spcs3	3
GO:1902229	regulation of intrinsic apoptotic signaling pathway in response to DNA damage	3/216	37/23210	0.00489213	0.0276005	0.0182532	Cd44/Cxcl12/Mif	3
GO:0002683	negative regulation of immune system process	11/216	473/23210	0.00496774	0.0279369	0.0184756	Cd44/Thbs1/Sdc4/Cxcl12/Rps19/Lrrc32/Mif/Lgals3/Ldlr/Nme1/Anxa1	11
GO:0009124	nucleoside monophosphate biosynthetic process	6/216	168/23210	0.0049678	0.0279369	0.0184756	Pgk1/Gapdh/Nupr1/Mif/Pkm/Pgam1	6
GO:0042476	odontogenesis	5/216	118/23210	0.00498432	0.0279395	0.0184773	Serpine1/Bax/Inhba/Fst/Tnfrsf11b	5
GO:0060349	bone morphogenesis	5/216	118/23210	0.00498432	0.0279395	0.0184773	Col6a3/Thbs1/Por/Serpinh1/Anxa2	5
GO:0009152	purine ribonucleotide biosynthetic process	7/216	223/23210	0.00500687	0.0279529	0.0184862	Pgk1/Gapdh/Nupr1/Mif/Pkm/Nme1/Pgam1	7
GO:0031668	cellular response to extracellular stimulus	7/216	223/23210	0.00500687	0.0279529	0.0184862	Hspa5/Vcam1/Ldha/Dap/Atf4/Cdkn1a/Fosl1	7
GO:0018209	peptidyl-serine modification	9/216	343/23210	0.00501081	0.0279529	0.0184862	Ptgs2/Cd44/Bdnf/Txn1/Bax/Mif/Rock2/Hsp90aa1/Hsp90ab1	9
GO:0006919	activation of cysteine-type endopeptidase activity involved in apoptotic process	4/216	74/23210	0.00504919	0.028122	0.018598	Hspd1/Bax/Rps27l/Dap	4
GO:0043280	positive regulation of cysteine-type endopeptidase activity involved in apoptotic process	5/216	119/23210	0.00516441	0.0286263	0.0189315	Hspd1/Bax/Ccn2/Rps27l/Dap	5
GO:0050868	negative regulation of T cell activation	5/216	119/23210	0.00516441	0.0286263	0.0189315	Cd44/Sdc4/Lrrc32/Lgals3/Anxa1	5
GO:0051282	regulation of sequestering of calcium ion	5/216	119/23210	0.00516441	0.0286263	0.0189315	Anxa5/Fgf2/Ngf/Bax/Gsto1	5
GO:0016032	viral process	8/216	283/23210	0.00517314	0.0286291	0.0189334	Vcam1/Bax/Hspa8/Anxa2/Rock2/Pabpc1/Lgals1/Hsp90ab1	8
GO:0001890	placenta development	6/216	170/23210	0.00525858	0.0287438	0.0190092	Pla2g4a/Ptgs2/Vcam1/Serpine1/Hsp90ab1/Fosl1	6
GO:0007369	gastrulation	6/216	170/23210	0.00525858	0.0287438	0.0190092	Fn1/Plpp3/Txnrd1/Inhba/Itga5/Phldb2	6
GO:0042129	regulation of T cell proliferation	6/216	170/23210	0.00525858	0.0287438	0.0190092	Cd44/Sdc4/Vcam1/Lrrc32/Lgals3/Anxa1	6
GO:0071706	tumor necrosis factor superfamily cytokine production	6/216	170/23210	0.00525858	0.0287438	0.0190092	Hspd1/Ncl/Thbs1/Errfi1/Hspb1/Mif	6
GO:0001953	negative regulation of cell-matrix adhesion	3/216	38/23210	0.00527544	0.0287438	0.0190092	Thbs1/Serpine1/Phldb2	3
GO:0010762	regulation of fibroblast migration	3/216	38/23210	0.00527544	0.0287438	0.0190092	Thbs1/Sdc4/Fgf2	3
GO:0070570	regulation of neuron projection regeneration	3/216	38/23210	0.00527544	0.0287438	0.0190092	Prrx1/Mif/Rtn4	3
GO:2001025	positive regulation of response to drug	3/216	38/23210	0.00527544	0.0287438	0.0190092	Foxp1/Cxcl12/Rtn4	3
GO:0045843	negative regulation of striated muscle tissue development	4/216	75/23210	0.00529546	0.0287438	0.0190092	Bdnf/Foxp1/Ybx3/Gja1	4
GO:0008584	male gonad development	5/216	120/23210	0.00534906	0.0287438	0.0190092	Ybx3/Bax/Nupr1/Gja1/Inhba	5
GO:0051208	sequestering of calcium ion	5/216	120/23210	0.00534906	0.0287438	0.0190092	Anxa5/Fgf2/Ngf/Bax/Gsto1	5
GO:0001781	neutrophil apoptotic process	2/216	12/23210	0.00535075	0.0287438	0.0190092	Cd44/Anxa1	2
GO:0006098	pentose-phosphate shunt	2/216	12/23210	0.00535075	0.0287438	0.0190092	Taldo1/Pgam1	2
GO:0014745	negative regulation of muscle adaptation	2/216	12/23210	0.00535075	0.0287438	0.0190092	Lmna/Errfi1	2
GO:0036498	IRE1-mediated unfolded protein response	2/216	12/23210	0.00535075	0.0287438	0.0190092	Hspa5/Pdia6	2
GO:0097049	motor neuron apoptotic process	2/216	12/23210	0.00535075	0.0287438	0.0190092	Crlf1/Clcf1	2
GO:1901298	regulation of hydrogen peroxide-mediated programmed cell death	2/216	12/23210	0.00535075	0.0287438	0.0190092	Hsph1/Glrx	2
GO:1902946	protein localization to early endosome	2/216	12/23210	0.00535075	0.0287438	0.0190092	Msn/Rock2	2
GO:1905668	positive regulation of protein localization to endosome	2/216	12/23210	0.00535075	0.0287438	0.0190092	Msn/Rock2	2
GO:0034765	regulation of ion transmembrane transport	11/216	478/23210	0.00536515	0.0287767	0.019031	Atp1b1/Thbs1/Ngf/Anxa3/Fxyd5/Bax/Gja1/Cd63/Glrx/Clic1/Gsto1	11
GO:0071496	cellular response to external stimulus	8/216	285/23210	0.00539191	0.0288757	0.0190965	Hspa5/Vcam1/Aqp1/Ldha/Dap/Atf4/Cdkn1a/Fosl1	8
GO:0042089	cytokine biosynthetic process	5/216	121/23210	0.00553833	0.0294486	0.0194754	Thbs1/Errfi1/Ereg/Hspb1/Map2k3	5
GO:0046546	development of primary male sexual characteristics	5/216	121/23210	0.00553833	0.0294486	0.0194754	Ybx3/Bax/Nupr1/Gja1/Inhba	5
GO:0007045	cell-substrate adherens junction assembly	4/216	76/23210	0.00554964	0.0294486	0.0194754	Sdc4/S100a10/Iqgap1/Phldb2	4
GO:0019229	regulation of vasoconstriction	4/216	76/23210	0.00554964	0.0294486	0.0194754	Ptgs2/Gja1/Atp2b1/Dusp5	4
GO:0048041	focal adhesion assembly	4/216	76/23210	0.00554964	0.0294486	0.0194754	Sdc4/S100a10/Iqgap1/Phldb2	4
GO:0070228	regulation of lymphocyte apoptotic process	4/216	76/23210	0.00554964	0.0294486	0.0194754	Cd44/Bax/Mif/Lgals3	4
GO:0010613	positive regulation of cardiac muscle hypertrophy	3/216	39/23210	0.00567633	0.0300293	0.0198594	Fdps/Mtpn/Rock2	3
GO:2001024	negative regulation of response to drug	3/216	39/23210	0.00567633	0.0300293	0.0198594	Txn1/Hsph1/Glrx	3
GO:0035296	regulation of tube diameter	6/216	173/23210	0.00571787	0.0301118	0.019914	Ptgs2/Gja1/Atp2b1/Manf/Rock2/Dusp5	6
GO:0050880	regulation of blood vessel size	6/216	173/23210	0.00571787	0.0301118	0.019914	Ptgs2/Gja1/Atp2b1/Manf/Rock2/Dusp5	6
GO:0097746	regulation of blood vessel diameter	6/216	173/23210	0.00571787	0.0301118	0.019914	Ptgs2/Gja1/Atp2b1/Manf/Rock2/Dusp5	6
GO:0048635	negative regulation of muscle organ development	4/216	77/23210	0.00581185	0.0304684	0.0201498	Bdnf/Foxp1/Ybx3/Gja1	4
GO:0055021	regulation of cardiac muscle tissue growth	4/216	77/23210	0.00581185	0.0304684	0.0201498	Fgf2/Fdps/Foxp1/Gja1	4
GO:1905897	regulation of response to endoplasmic reticulum stress	4/216	77/23210	0.00581185	0.0304684	0.0201498	Bax/Nupr1/Manf/Pdia6	4
GO:0006913	nucleocytoplasmic transport	8/216	289/23210	0.0058506	0.0305795	0.0202233	Ptgs2/Lmna/Txn1/Ran/Ddx39/Hspa8/Npm1/Cdkn1a	8
GO:0051169	nuclear transport	8/216	289/23210	0.0058506	0.0305795	0.0202233	Ptgs2/Lmna/Txn1/Ran/Ddx39/Hspa8/Npm1/Cdkn1a	8
GO:0008015	blood circulation	11/216	484/23210	0.0058748	0.030627	0.0202547	Ptgs2/Atp1b1/Ccn2/Gja1/Mif/Atp2b1/Manf/Map2k3/Rock2/Hbegf/Dusp5	11
GO:0035150	regulation of tube size	6/216	174/23210	0.00587729	0.030627	0.0202547	Ptgs2/Gja1/Atp2b1/Manf/Rock2/Dusp5	6
GO:0034644	cellular response to UV	4/216	78/23210	0.00608218	0.0315725	0.02088	Aqp1/Bax/Npm1/Cdkn1a	4
GO:1901862	negative regulation of muscle tissue development	4/216	78/23210	0.00608218	0.0315725	0.02088	Bdnf/Foxp1/Ybx3/Gja1	4
GO:0048511	rhythmic process	8/216	291/23210	0.00609081	0.0315725	0.02088	Pla2g4a/Bdnf/Ngf/Ereg/Inhba/Rock2/Atf4/Anxa1	8
GO:0014742	positive regulation of muscle hypertrophy	3/216	40/23210	0.006095	0.0315725	0.02088	Fdps/Mtpn/Rock2	3
GO:0000723	telomere maintenance	5/216	124/23210	0.00613449	0.0317298	0.020984	Lmna/Nhp2/Hsp90aa1/Hspa1a/Hsp90ab1	5
GO:0009260	ribonucleotide biosynthetic process	7/216	232/23210	0.00618445	0.031939	0.0211223	Pgk1/Gapdh/Nupr1/Mif/Pkm/Nme1/Pgam1	7
GO:0002697	regulation of immune effector process	10/216	420/23210	0.00619531	0.031939	0.0211223	Hspd1/Foxp1/Rps19/Ddx21/Mif/Lgals3/Hspa8/Rtn4/Clcf1/Anxa1	10
GO:0000054	ribosomal subunit export from nucleus	2/216	13/23210	0.00628503	0.031939	0.0211223	Ran/Npm1	2
GO:0006465	signal peptide processing	2/216	13/23210	0.00628503	0.031939	0.0211223	H13/Spcs3	2
GO:0006596	polyamine biosynthetic process	2/216	13/23210	0.00628503	0.031939	0.0211223	Srm/Odc1	2
GO:0032060	bleb assembly	2/216	13/23210	0.00628503	0.031939	0.0211223	Emp1/Emp3	2
GO:0033750	ribosome localization	2/216	13/23210	0.00628503	0.031939	0.0211223	Ran/Npm1	2
GO:0051549	positive regulation of keratinocyte migration	2/216	13/23210	0.00628503	0.031939	0.0211223	Serpine1/Hbegf	2
GO:0090594	inflammatory response to wounding	2/216	13/23210	0.00628503	0.031939	0.0211223	Cd44/Timp1	2
GO:1902170	cellular response to reactive nitrogen species	2/216	13/23210	0.00628503	0.031939	0.0211223	Thbs1/Aqp1	2
GO:1903862	positive regulation of oxidative phosphorylation	2/216	13/23210	0.00628503	0.031939	0.0211223	Pgk1/Nupr1	2
GO:1905666	regulation of protein localization to endosome	2/216	13/23210	0.00628503	0.031939	0.0211223	Msn/Rock2	2
GO:0043588	skin development	8/216	293/23210	0.00633844	0.0320922	0.0212237	Ptgs2/Errfi1/Pdgfa/Cd109/Inhba/Fst/Rock2/Anxa1	8
GO:0010212	response to ionizing radiation	5/216	125/23210	0.00634285	0.0320922	0.0212237	Bax/Aen/Cryab/Cdkn1a/Anxa1	5
GO:0042107	cytokine metabolic process	5/216	125/23210	0.00634285	0.0320922	0.0212237	Thbs1/Errfi1/Ereg/Hspb1/Map2k3	5
GO:0001783	B cell apoptotic process	3/216	41/23210	0.00653165	0.0328565	0.0217291	Cd44/Bax/Mif	3
GO:0001937	negative regulation of endothelial cell proliferation	3/216	41/23210	0.00653165	0.0328565	0.0217291	Sulf1/Thbs1/Gja1	3
GO:0042304	regulation of fatty acid biosynthetic process	3/216	41/23210	0.00653165	0.0328565	0.0217291	Pla2g4a/Ptgs2/Anxa1	3
GO:1905521	regulation of macrophage migration	3/216	41/23210	0.00653165	0.0328565	0.0217291	Thbs1/Mif/Rtn4	3
GO:0032200	telomere organization	5/216	126/23210	0.00655613	0.032932	0.0217791	Lmna/Nhp2/Hsp90aa1/Hspa1a/Hsp90ab1	5
GO:0043405	regulation of MAP kinase activity	8/216	295/23210	0.00659365	0.0330728	0.0218722	Thbs1/Fgf2/Dnaja1/Pdgfa/Iqgap1/Mif/Map2k3/Dusp5	8
GO:0032886	regulation of microtubule-based process	7/216	235/23210	0.0066195	0.0331547	0.0219263	Hsph1/Npm1/Rock2/Ranbp1/Phldb2/Hspa1b/Hspa1a	7
GO:0021675	nerve development	4/216	80/23210	0.00664766	0.0332001	0.0219564	Sulf1/Bdnf/Ngf/Vcam1	4
GO:0046209	nitric oxide metabolic process	4/216	80/23210	0.00664766	0.0332001	0.0219564	Ptgs2/Por/Rock2/Hsp90aa1	4
GO:0043467	regulation of generation of precursor metabolites and energy	5/216	127/23210	0.00677439	0.0337363	0.022311	Pgk1/Nupr1/Mif/Uqcc2/Pgam1	5
GO:0048640	negative regulation of developmental growth	5/216	127/23210	0.00677439	0.0337363	0.022311	Foxp1/Gja1/Rtn4/Ifrd1/Cdkn1a	5
GO:0003013	circulatory system process	11/216	495/23210	0.00690772	0.0343511	0.0227176	Ptgs2/Atp1b1/Ccn2/Gja1/Mif/Atp2b1/Manf/Map2k3/Rock2/Hbegf/Dusp5	11
GO:0042273	ribosomal large subunit biogenesis	4/216	81/23210	0.00694302	0.0344774	0.0228011	Rpl12/Rplp0/Npm1/Nhp2	4
GO:0034198	cellular response to amino acid starvation	3/216	42/23210	0.00698648	0.0345454	0.022846	Dap/Atf4/Cdkn1a	3
GO:0045923	positive regulation of fatty acid metabolic process	3/216	42/23210	0.00698648	0.0345454	0.022846	Pla2g4a/Ptgs2/Anxa1	3
GO:1902743	regulation of lamellipodium organization	3/216	42/23210	0.00698648	0.0345454	0.022846	Cd44/Aqp1/Hsp90aa1	3
GO:0016485	protein processing	7/216	239/23210	0.00723451	0.0351858	0.0232696	Thbs1/H13/Pgk1/Serpine1/Spcs3/Anxa2/Ctsh	7
GO:0046390	ribose phosphate biosynthetic process	7/216	239/23210	0.00723451	0.0351858	0.0232696	Pgk1/Gapdh/Nupr1/Mif/Pkm/Nme1/Pgam1	7
GO:1903522	regulation of blood circulation	7/216	239/23210	0.00723451	0.0351858	0.0232696	Ptgs2/Atp1b1/Ccn2/Gja1/Atp2b1/Hbegf/Dusp5	7
GO:0046364	monosaccharide biosynthetic process	4/216	82/23210	0.00724692	0.0351858	0.0232696	Pgk1/Gapdh/Atf4/Gsto1	4
GO:0051604	protein maturation	8/216	300/23210	0.00726575	0.0351858	0.0232696	Thbs1/H13/Pgk1/Serpine1/Serpinh1/Spcs3/Anxa2/Ctsh	8
GO:0002695	negative regulation of leukocyte activation	6/216	182/23210	0.00727163	0.0351858	0.0232696	Cd44/Sdc4/Lrrc32/Lgals3/Ldlr/Anxa1	6
GO:0006620	posttranslational protein targeting to endoplasmic reticulum membrane	2/216	14/23210	0.00728783	0.0351858	0.0232696	Hspa5/Sec61b	2
GO:0010421	hydrogen peroxide-mediated programmed cell death	2/216	14/23210	0.00728783	0.0351858	0.0232696	Hsph1/Glrx	2
GO:0030950	establishment or maintenance of actin cytoskeleton polarity	2/216	14/23210	0.00728783	0.0351858	0.0232696	Aqp1/Rnd1	2
GO:0035791	platelet-derived growth factor receptor-beta signaling pathway	2/216	14/23210	0.00728783	0.0351858	0.0232696	Pdgfa/Glrx	2
GO:0047484	regulation of response to osmotic stress	2/216	14/23210	0.00728783	0.0351858	0.0232696	Ptgs2/Ybx3	2
GO:0048680	positive regulation of axon regeneration	2/216	14/23210	0.00728783	0.0351858	0.0232696	Mif/Rtn4	2
GO:0061469	regulation of type B pancreatic cell proliferation	2/216	14/23210	0.00728783	0.0351858	0.0232696	Errfi1/Nupr1	2
GO:0070486	leukocyte aggregation	2/216	14/23210	0.00728783	0.0351858	0.0232696	Cd44/Msn	2
GO:0071428	rRNA-containing ribonucleoprotein complex export from nucleus	2/216	14/23210	0.00728783	0.0351858	0.0232696	Ran/Npm1	2
GO:0097468	programmed cell death in response to reactive oxygen species	2/216	14/23210	0.00728783	0.0351858	0.0232696	Hsph1/Glrx	2
GO:2001044	regulation of integrin-mediated signaling pathway	2/216	14/23210	0.00728783	0.0351858	0.0232696	Timp1/Cd63	2
GO:0006164	purine nucleotide biosynthetic process	7/216	240/23210	0.00739467	0.0356521	0.023578	Pgk1/Gapdh/Nupr1/Mif/Pkm/Nme1/Pgam1	7
GO:0046879	hormone secretion	9/216	365/23210	0.00742018	0.0357257	0.0236266	Anxa5/Aqp1/Ano1/Gja1/Inhba/Glrx/Uqcc2/Clcf1/Anxa1	9
GO:0051262	protein tetramerization	6/216	183/23210	0.00746136	0.0358743	0.0237249	S100a10/Gapdh/Rps19/Txnrd1/Pkm/Anxa2	6
GO:0046883	regulation of hormone secretion	8/216	302/23210	0.00754861	0.0362437	0.0239692	Anxa5/Ano1/Gja1/Inhba/Glrx/Uqcc2/Clcf1/Anxa1	8
GO:0048754	branching morphogenesis of an epithelial tube	6/216	184/23210	0.00765463	0.0367021	0.0242724	Cd44/Fgf2/Tnc/Cxcl12/Mgp/Ctsh	6
GO:0015696	ammonium transport	5/216	131/23210	0.0076984	0.0367601	0.0243107	Aqp1/Cxcl12/Sncg/Lgals3/Rtn4	5
GO:0042303	molting cycle	5/216	131/23210	0.0076984	0.0367601	0.0243107	Ptgs2/Pdgfa/Cd109/Inhba/Fst	5
GO:0042633	hair cycle	5/216	131/23210	0.0076984	0.0367601	0.0243107	Ptgs2/Pdgfa/Cd109/Inhba/Fst	5
GO:0034103	regulation of tissue remodeling	4/216	84/23210	0.00788078	0.0374768	0.0247847	Bax/Gja1/Rock2/Tnfrsf11b	4
GO:0048524	positive regulation of viral process	4/216	84/23210	0.00788078	0.0374768	0.0247847	Hspa8/Anxa2/Pabpc1/Lgals1	4
GO:0060420	regulation of heart growth	4/216	84/23210	0.00788078	0.0374768	0.0247847	Fgf2/Fdps/Foxp1/Gja1	4
GO:0043616	keratinocyte proliferation	3/216	44/23210	0.00795136	0.0376581	0.0249046	Ereg/Cd109/Fst	3
GO:0070830	bicellular tight junction assembly	3/216	44/23210	0.00795136	0.0376581	0.0249046	Actn4/Gja1/Rock2	3
GO:0098781	ncRNA transcription	3/216	44/23210	0.00795136	0.0376581	0.0249046	Ncl/Npm1/Ell2	3
GO:0010876	lipid localization	9/216	370/23210	0.00807415	0.0381877	0.0252548	Pla2g4a/Thbs1/Mif/Ldlr/Anxa2/Slco2a1/Inhba/Sqle/Anxa1	9
GO:0014910	regulation of smooth muscle cell migration	4/216	85/23210	0.00821093	0.0384534	0.0254306	Serpine1/Pdgfa/Iqgap1/Mif	4
GO:0034333	adherens junction assembly	4/216	85/23210	0.00821093	0.0384534	0.0254306	Sdc4/S100a10/Iqgap1/Phldb2	4
GO:0048708	astrocyte differentiation	4/216	85/23210	0.00821093	0.0384534	0.0254306	Vim/Plpp3/Ldlr/Clcf1	4
GO:0072522	purine-containing compound biosynthetic process	7/216	245/23210	0.00823514	0.0384534	0.0254306	Pgk1/Gapdh/Nupr1/Mif/Pkm/Nme1/Pgam1	7
GO:0022408	negative regulation of cell-cell adhesion	6/216	187/23210	0.00825611	0.0384534	0.0254306	Cd44/Sdc4/Cxcl12/Lrrc32/Lgals3/Anxa1	6
GO:0050870	positive regulation of T cell activation	6/216	187/23210	0.00825611	0.0384534	0.0254306	Hspd1/Vcam1/Hsph1/Hsp90aa1/Lgals1/Anxa1	6
GO:0001771	immunological synapse formation	2/216	15/23210	0.00835781	0.0384534	0.0254306	Msn/Lgals3	2
GO:0006978	DNA damage response, signal transduction by p53 class mediator resulting in transcription of p21 class mediator	2/216	15/23210	0.00835781	0.0384534	0.0254306	Rps27l/Cdkn1a	2
GO:0016114	terpenoid biosynthetic process	2/216	15/23210	0.00835781	0.0384534	0.0254306	Fdps/Hmgcs1	2
GO:0043129	surfactant homeostasis	2/216	15/23210	0.00835781	0.0384534	0.0254306	Pla2g4a/Ctsh	2
GO:0051131	chaperone-mediated protein complex assembly	2/216	15/23210	0.00835781	0.0384534	0.0254306	Hsp90aa1/Hsp90ab1	2
GO:0051547	regulation of keratinocyte migration	2/216	15/23210	0.00835781	0.0384534	0.0254306	Serpine1/Hbegf	2
GO:0060055	angiogenesis involved in wound healing	2/216	15/23210	0.00835781	0.0384534	0.0254306	Serpine1/Smoc2	2
GO:0070572	positive regulation of neuron projection regeneration	2/216	15/23210	0.00835781	0.0384534	0.0254306	Mif/Rtn4	2
GO:0071404	cellular response to low-density lipoprotein particle stimulus	2/216	15/23210	0.00835781	0.0384534	0.0254306	Ldlr/Hmgcs1	2
GO:0071731	response to nitric oxide	2/216	15/23210	0.00835781	0.0384534	0.0254306	Thbs1/Aqp1	2
GO:1902165	regulation of intrinsic apoptotic signaling pathway in response to DNA damage by p53 class mediator	2/216	15/23210	0.00835781	0.0384534	0.0254306	Cd44/Mif	2
GO:1902570	protein localization to nucleolus	2/216	15/23210	0.00835781	0.0384534	0.0254306	Ran/Npm1	2
GO:2001241	positive regulation of extrinsic apoptotic signaling pathway in absence of ligand	2/216	15/23210	0.00835781	0.0384534	0.0254306	Bax/Inhba	2
GO:2001267	regulation of cysteine-type endopeptidase activity involved in apoptotic signaling pathway	2/216	15/23210	0.00835781	0.0384534	0.0254306	Plaur/Bax	2
GO:0051348	negative regulation of transferase activity	7/216	246/23210	0.00841134	0.0384534	0.0254306	Dnaja1/Errfi1/Hspb1/Actb/Npm1/Cdkn1a/Dusp5	7
GO:0006633	fatty acid biosynthetic process	5/216	134/23210	0.00844652	0.0384534	0.0254306	Pla2g4a/Ptgs2/Mif/Fads3/Anxa1	5
GO:1903322	positive regulation of protein modification by small protein conjugation or removal	5/216	134/23210	0.00844652	0.0384534	0.0254306	Hspa5/Ngf/Ube2s/Npm1/Rps2	5
GO:0002063	chondrocyte development	3/216	45/23210	0.00846174	0.0384534	0.0254306	Sulf1/Col6a3/Serpinh1	3
GO:0014046	dopamine secretion	3/216	45/23210	0.00846174	0.0384534	0.0254306	Cxcl12/Sncg/Rtn4	3
GO:0014059	regulation of dopamine secretion	3/216	45/23210	0.00846174	0.0384534	0.0254306	Cxcl12/Sncg/Rtn4	3
GO:0030890	positive regulation of B cell proliferation	3/216	45/23210	0.00846174	0.0384534	0.0254306	Mif/Cdkn1a/Clcf1	3
GO:0061028	establishment of endothelial barrier	3/216	45/23210	0.00846174	0.0384534	0.0254306	Msn/Rtn4/Rock2	3
GO:0120192	tight junction assembly	3/216	45/23210	0.00846174	0.0384534	0.0254306	Actn4/Gja1/Rock2	3
GO:1903580	positive regulation of ATP metabolic process	3/216	45/23210	0.00846174	0.0384534	0.0254306	Pgk1/Nupr1/Mif	3
GO:0009914	hormone transport	9/216	373/23210	0.00848709	0.0385183	0.0254735	Anxa5/Aqp1/Ano1/Gja1/Inhba/Glrx/Uqcc2/Clcf1/Anxa1	9
GO:0042475	odontogenesis of dentin-containing tooth	4/216	87/23210	0.00889815	0.0403313	0.0266725	Serpine1/Bax/Fst/Tnfrsf11b	4
GO:0090068	positive regulation of cell cycle process	7/216	249/23210	0.00895662	0.0403838	0.0267072	Ereg/Ccn2/Npm1/Rock2/Ranbp1/Cdkn1a/Anxa1	7
GO:0050671	positive regulation of lymphocyte proliferation	5/216	136/23210	0.00897236	0.0403838	0.0267072	Vcam1/Mif/Cdkn1a/Clcf1/Anxa1	5
GO:2001056	positive regulation of cysteine-type endopeptidase activity	5/216	136/23210	0.00897236	0.0403838	0.0267072	Hspd1/Bax/Ccn2/Rps27l/Dap	5
GO:0006110	regulation of glycolytic process	3/216	46/23210	0.00899094	0.0403838	0.0267072	Nupr1/Mif/Pgam1	3
GO:0030811	regulation of nucleotide catabolic process	3/216	46/23210	0.00899094	0.0403838	0.0267072	Nupr1/Mif/Pgam1	3
GO:0090279	regulation of calcium ion import	3/216	46/23210	0.00899094	0.0403838	0.0267072	Serpine1/Cxcl12/Lgals3	3
GO:1990928	response to amino acid starvation	3/216	46/23210	0.00899094	0.0403838	0.0267072	Dap/Atf4/Cdkn1a	3
GO:0034341	response to interferon-gamma	5/216	137/23210	0.00924357	0.0414422	0.0274071	Vim/Capg/Gapdh/Rpl13a/Actg1	5
GO:0002696	positive regulation of leukocyte activation	10/216	446/23210	0.00925038	0.0414422	0.0274071	Hspd1/Thbs1/Vcam1/Hsph1/Mif/Hsp90aa1/Lgals1/Cdkn1a/Clcf1/Anxa1	10
GO:0051188	cofactor biosynthetic process	7/216	251/23210	0.00933427	0.0417643	0.0276202	Pgk1/Gapdh/Nupr1/Mif/Pkm/Pgam1/Gsto1	7
GO:0006066	alcohol metabolic process	8/216	314/23210	0.00942351	0.0418061	0.0276478	Fgf2/Fdps/Cyp51/Por/Ldlr/Plpp1/Hmgcs1/Sqle	8
GO:0019682	glyceraldehyde-3-phosphate metabolic process	2/216	16/23210	0.00949363	0.0418061	0.0276478	Taldo1/Pgam1	2
GO:0042772	DNA damage response, signal transduction resulting in transcription	2/216	16/23210	0.00949363	0.0418061	0.0276478	Rps27l/Cdkn1a	2
GO:0043518	negative regulation of DNA damage response, signal transduction by p53 class mediator	2/216	16/23210	0.00949363	0.0418061	0.0276478	Cd44/Mif	2
GO:0044241	lipid digestion	2/216	16/23210	0.00949363	0.0418061	0.0276478	Aqp1/Ldlr	2
GO:0060192	negative regulation of lipase activity	2/216	16/23210	0.00949363	0.0418061	0.0276478	Por/Anxa1	2
GO:0098974	postsynaptic actin cytoskeleton organization	2/216	16/23210	0.00949363	0.0418061	0.0276478	Actb/Rock2	2
GO:0099188	postsynaptic cytoskeleton organization	2/216	16/23210	0.00949363	0.0418061	0.0276478	Actb/Rock2	2
GO:1990000	amyloid fibril formation	2/216	16/23210	0.00949363	0.0418061	0.0276478	Ldlr/Cryab	2
GO:2000651	positive regulation of sodium ion transmembrane transporter activity	2/216	16/23210	0.00949363	0.0418061	0.0276478	Atp1b1/Glrx	2
GO:0060562	epithelial tube morphogenesis	9/216	380/23210	0.00951301	0.0418061	0.0276478	Cd44/Sdc4/Fgf2/Tnc/Cxcl12/Mgp/Gja1/Ctsh/Rock2	9
GO:0007050	cell cycle arrest	5/216	138/23210	0.00952038	0.0418061	0.0276478	Thbs1/Mif/Inhba/Cdkn1a/Hsp90ab1	5
GO:0030010	establishment of cell polarity	5/216	138/23210	0.00952038	0.0418061	0.0276478	Msn/Lmna/Gja1/Hsp90aa1/Hsp90ab1	5
GO:0032946	positive regulation of mononuclear cell proliferation	5/216	138/23210	0.00952038	0.0418061	0.0276478	Vcam1/Mif/Cdkn1a/Clcf1/Anxa1	5
GO:0032309	icosanoid secretion	3/216	47/23210	0.00953911	0.0418061	0.0276478	Pla2g4a/Mif/Anxa1	3
GO:1902041	regulation of extrinsic apoptotic signaling pathway via death domain receptors	3/216	47/23210	0.00953911	0.0418061	0.0276478	Thbs1/Serpine1/Lgals3	3
GO:0002285	lymphocyte activation involved in immune response	6/216	193/23210	0.00955981	0.0418061	0.0276478	Hspd1/Foxp1/Lgals3/Lgals1/Clcf1/Anxa1	6
GO:0055002	striated muscle cell development	6/216	193/23210	0.00955981	0.0418061	0.0276478	Lmna/Fdps/Flnc/Foxp1/Actg1/Rcan1	6
GO:0007229	integrin-mediated signaling pathway	4/216	89/23210	0.00962187	0.0419196	0.0277229	Timp1/Ccn2/Cd63/Itga5	4
GO:0051937	catecholamine transport	4/216	89/23210	0.00962187	0.0419196	0.0277229	Actb/Cxcl12/Sncg/Rtn4	4
GO:1904035	regulation of epithelial cell apoptotic process	4/216	89/23210	0.00962187	0.0419196	0.0277229	Thbs1/Ngf/Serpine1/Nupr1	4
GO:1903311	regulation of mRNA metabolic process	7/216	253/23210	0.00972347	0.0423092	0.0279806	Vim/Rbm3/Hspa8/Npm1/Rock2/Pabpc1/Malat1	7
GO:0051146	striated muscle cell differentiation	8/216	316/23210	0.00976698	0.0424455	0.0280707	Bdnf/Lmna/Fdps/Flnc/Foxp1/Cxcl12/Actg1/Rcan1	8
GO:0030216	keratinocyte differentiation	5/216	139/23210	0.00980285	0.0425483	0.0281387	Ptgs2/Errfi1/Cd109/Rock2/Anxa1	5
GO:1903313	positive regulation of mRNA metabolic process	4/216	90/23210	0.00999765	0.0433397	0.0286621	Rbm3/Hspa8/Rock2/Pabpc1	4
GO:0007157	heterophilic cell-cell adhesion via plasma membrane cell adhesion molecules	3/216	48/23210	0.0101064	0.0437022	0.0289018	Vcam1/Lgals1/Itga5	3
GO:0022602	ovulation cycle process	3/216	48/23210	0.0101064	0.0437022	0.0289018	Pla2g4a/Ereg/Inhba	3
GO:0046165	alcohol biosynthetic process	5/216	141/23210	0.010385	0.0448513	0.0296617	Fgf2/Fdps/Cyp51/Por/Hmgcs1	5
GO:0017001	antibiotic catabolic process	3/216	49/23210	0.0106929	0.0453973	0.0300228	Txnrd1/Esd/Prdx5	3
GO:1904036	negative regulation of epithelial cell apoptotic process	3/216	49/23210	0.0106929	0.0453973	0.0300228	Ngf/Serpine1/Nupr1	3
GO:0035313	wound healing, spreading of epidermal cells	2/216	17/23210	0.010694	0.0453973	0.0300228	Phldb2/Hbegf	2
GO:0035988	chondrocyte proliferation	2/216	17/23210	0.010694	0.0453973	0.0300228	Ccn2/Mustn1	2
GO:0045540	regulation of cholesterol biosynthetic process	2/216	17/23210	0.010694	0.0453973	0.0300228	Fdps/Por	2
GO:0045793	positive regulation of cell size	2/216	17/23210	0.010694	0.0453973	0.0300228	Hsp90aa1/Hsp90ab1	2
GO:0048875	chemical homeostasis within a tissue	2/216	17/23210	0.010694	0.0453973	0.0300228	Pla2g4a/Ctsh	2
GO:0071636	positive regulation of transforming growth factor beta production	2/216	17/23210	0.010694	0.0453973	0.0300228	Ptgs2/Thbs1	2
GO:0098760	response to interleukin-7	2/216	17/23210	0.010694	0.0453973	0.0300228	Hspd1/Eno1	2
GO:0098761	cellular response to interleukin-7	2/216	17/23210	0.010694	0.0453973	0.0300228	Hspd1/Eno1	2
GO:0106118	regulation of sterol biosynthetic process	2/216	17/23210	0.010694	0.0453973	0.0300228	Fdps/Por	2
GO:1900746	regulation of vascular endothelial growth factor signaling pathway	2/216	17/23210	0.010694	0.0453973	0.0300228	Cd63/Smoc2	2
GO:1902176	negative regulation of oxidative stress-induced intrinsic apoptotic signaling pathway	2/216	17/23210	0.010694	0.0453973	0.0300228	Hspb1/Hsph1	2
GO:1905331	negative regulation of morphogenesis of an epithelium	2/216	17/23210	0.010694	0.0453973	0.0300228	Sulf1/Phldb2	2
GO:0045926	negative regulation of growth	7/216	258/23210	0.0107482	0.045572	0.0301383	Foxp1/Gja1/Cryab/Rtn4/Inhba/Ifrd1/Cdkn1a	7
GO:0014909	smooth muscle cell migration	4/216	92/23210	0.0107775	0.0456403	0.0301835	Serpine1/Pdgfa/Iqgap1/Mif	4
GO:0001818	negative regulation of cytokine production	7/216	259/23210	0.0109623	0.0463187	0.0306322	Fn1/Thbs1/Errfi1/Lrrc32/Atp2b1/Hsp90ab1/Anxa1	7
GO:0072073	kidney epithelium development	5/216	143/23210	0.0109904	0.0463187	0.0306322	Cd44/Bdnf/Fgf2/Aqp1/Crlf1	5
GO:0090288	negative regulation of cellular response to growth factor stimulus	5/216	143/23210	0.0109904	0.0463187	0.0306322	Sulf1/Hspa5/Thbs1/Pmepa1/Cd109	5
GO:0019058	viral life cycle	6/216	199/23210	0.0110042	0.0463187	0.0306322	Hspa8/Anxa2/Rock2/Pabpc1/Lgals1/Hsp90ab1	6
GO:0050679	positive regulation of epithelial cell proliferation	6/216	199/23210	0.0110042	0.0463187	0.0306322	Fgf2/Foxp1/Cxcl12/Rtn4/Nme1/Pold4	6
GO:0042063	gliogenesis	8/216	323/23210	0.0110429	0.0464253	0.0307027	Fn1/Vim/Fgf2/Plpp3/Ldlr/Rtn4/Clcf1/Anxa1	8
GO:0010498	proteasomal protein catabolic process	10/216	459/23210	0.0111561	0.046845	0.0309802	Hspa5/H13/Sec61b/Ube2s/Psmd8/Nupr1/Sdf2l1/Hspa1b/Hspa1a/Hsp90ab1	10
GO:0051817	modification of morphology or physiology of other organism involved in symbiotic interaction	4/216	93/23210	0.0111817	0.0468957	0.0310137	Aqp1/Gapdh/Hspa8/Anxa2	4
GO:0010332	response to gamma radiation	3/216	50/23210	0.0112987	0.0470035	0.031085	Bax/Cryab/Cdkn1a	3
GO:0010761	fibroblast migration	3/216	50/23210	0.0112987	0.0470035	0.031085	Thbs1/Sdc4/Fgf2	3
GO:0045981	positive regulation of nucleotide metabolic process	3/216	50/23210	0.0112987	0.0470035	0.031085	Pgk1/Nupr1/Mif	3
GO:0060043	regulation of cardiac muscle cell proliferation	3/216	50/23210	0.0112987	0.0470035	0.031085	Fgf2/Foxp1/Gja1	3
GO:0120193	tight junction organization	3/216	50/23210	0.0112987	0.0470035	0.031085	Actn4/Gja1/Rock2	3
GO:1900544	positive regulation of purine nucleotide metabolic process	3/216	50/23210	0.0112987	0.0470035	0.031085	Pgk1/Nupr1/Mif	3
GO:0002687	positive regulation of leukocyte migration	5/216	144/23210	0.0113019	0.0470035	0.031085	Thbs1/Serpine1/Cxcl12/Lgals3/Rtn4	5
GO:0007292	female gamete generation	5/216	145/23210	0.0116194	0.0481086	0.0318159	Pla2g4a/Ptgs2/Ereg/Inhba/Fosl1	5
GO:0070665	positive regulation of leukocyte proliferation	5/216	145/23210	0.0116194	0.0481086	0.0318159	Vcam1/Mif/Cdkn1a/Clcf1/Anxa1	5
GO:0022898	regulation of transmembrane transporter activity	7/216	262/23210	0.0116229	0.0481086	0.0318159	Atp1b1/Anxa3/Actb/Fxyd5/Gja1/Glrx/Gsto1	7
GO:0048705	skeletal system morphogenesis	7/216	262/23210	0.0116229	0.0481086	0.0318159	Col6a3/Prrx1/Thbs1/Por/Serpinh1/Ccn2/Anxa2	7
GO:0051251	positive regulation of lymphocyte activation	9/216	394/23210	0.0118432	0.0486267	0.0321585	Hspd1/Vcam1/Hsph1/Mif/Hsp90aa1/Lgals1/Cdkn1a/Clcf1/Anxa1	9
GO:0001974	blood vessel remodeling	3/216	51/23210	0.011924	0.0486267	0.0321585	Tgm2/Bax/Gja1	3
GO:0031103	axon regeneration	3/216	51/23210	0.011924	0.0486267	0.0321585	Tnc/Mif/Rtn4	3
GO:0033619	membrane protein proteolysis	3/216	51/23210	0.011924	0.0486267	0.0321585	H13/Timp1/Ctsh	3
GO:0070542	response to fatty acid	3/216	51/23210	0.011924	0.0486267	0.0321585	Foxp1/Ldlr/Ranbp1	3
GO:2000649	regulation of sodium ion transmembrane transporter activity	3/216	51/23210	0.011924	0.0486267	0.0321585	Atp1b1/Fxyd5/Glrx	3
GO:0006027	glycosaminoglycan catabolic process	2/216	18/23210	0.0119576	0.0486267	0.0321585	Cd44/Fgf2	2
GO:0009309	amine biosynthetic process	2/216	18/23210	0.0119576	0.0486267	0.0321585	Srm/Odc1	2
GO:0033574	response to testosterone	2/216	18/23210	0.0119576	0.0486267	0.0321585	Msn/Rock2	2
GO:0042401	cellular biogenic amine biosynthetic process	2/216	18/23210	0.0119576	0.0486267	0.0321585	Srm/Odc1	2
GO:0050961	detection of temperature stimulus involved in sensory perception	2/216	18/23210	0.0119576	0.0486267	0.0321585	Cxcl12/Ano1	2
GO:0050965	detection of temperature stimulus involved in sensory perception of pain	2/216	18/23210	0.0119576	0.0486267	0.0321585	Cxcl12/Ano1	2
GO:0051156	glucose 6-phosphate metabolic process	2/216	18/23210	0.0119576	0.0486267	0.0321585	Taldo1/Pgam1	2
GO:1902547	regulation of cellular response to vascular endothelial growth factor stimulus	2/216	18/23210	0.0119576	0.0486267	0.0321585	Cd63/Smoc2	2
GO:2000810	regulation of bicellular tight junction assembly	2/216	18/23210	0.0119576	0.0486267	0.0321585	Gja1/Rock2	2
GO:0001704	formation of primary germ layer	4/216	95/23210	0.0120191	0.0488197	0.0322862	Fn1/Txnrd1/Inhba/Itga5	4
GO:0003018	vascular process in circulatory system	6/216	203/23210	0.012049	0.048884	0.0323287	Ptgs2/Gja1/Atp2b1/Manf/Rock2/Dusp5	6
GO:0008544	epidermis development	8/216	329/23210	0.0122312	0.0495657	0.0327795	Ptgs2/Errfi1/Pdgfa/Cd109/Inhba/Fst/Rock2/Anxa1	8
GO:0030856	regulation of epithelial cell differentiation	5/216	147/23210	0.0122726	0.0496753	0.032852	Errfi1/Serpine1/Foxp1/Cd109/Rock2	5
GO:0001666	response to hypoxia	6/216	204/23210	0.0123207	0.0497546	0.0329044	Atp1b1/Pgk1/Aqp1/Cryab/Rtn4/Rock2	6
GO:0051224	negative regulation of protein transport	6/216	204/23210	0.0123207	0.0497546	0.0329044	Fn1/Anxa5/Txn1/Cyp51/Lrrc32/Anxa1	6
