# Supplementary material for: Cellular mechanisms of oligoclonal vascular smooth muscle cell expansion in cardiovascular disease
Source: Cardiovasc Res. 2022 Aug 22;119(5):1279–94. doi: 10.1093/cvr/cvac138 (PMC10202649; doi:10.1093/cvr/cvac138)
Supplement: cvac138_Supplementary_Data [file cvac138_supplementary_data.zip › SupplementaryTable_V_Day5TrajectoryAssociatedGenes.xlsx]

## Sheet: Path1
Supplementary Table V: Genes showing significant association with Path1 and Path2 in mouse D5 scRNA-seq data
a) Path1-associated
Path1 associated genes
Gene	Clade
Spp1	1
Timp1	1
Vcam1	1
Thbs1	1
Lcn2	1
Lum	1
Mgp	1
Esm1	1
Ptgs2	1
Tnfrsf11b	1
Cxcl1	1
Ccl2	1
Cxcl12	1
Fbln2	1
Fn1	1
Cxcl2	1
Hbegf	1
Clu	1
Cdkn1a	1
Cp	1
Scx	1
Smoc2	1
Nrn1	1
Inhba	1
Selp	1
Tm4sf1	1
Fxyd5	1
Lox	1
Ppp1r14b	1
Ftl1	1
Ngf	1
Rcan1	1
Tmsb10	1
Tmem176b	1
Col5a2	1
S100a4	1
Anxa2	1
Tmem176a	1
Gja1	1
Esd	1
Fst	1
Ctsl	1
Plaur	1
Tpm4	1
Hist1h2bc	1
Fkbp11	1
Phlda3	1
Cd44	1
Glrx	1
Tuba1a	1
Prdx5	1
Ifitm3	1
Tnc	1
Phlda1	1
Ereg	1
Bdnf	1
Nme1	1
Hsp90b1	1
Slco2a1	1
Pi15	1
Aqp1	1
Manf	1
Timp2	1
Lgals1	1
Mif	1
Rtn4	1
Fdps	1
Plpp3	1
Frzb	1
Sdc4	1
Cxcl16	1
Ldha	1
Sulf1	1
Ppic	1
Ctsh	1
Ckap4	1
Bax	1
Glipr1	1
1110008P14Rik	1
Rps2	1
Map4k4	1
Csf1	1
Pgk1	1
Rpsa	1
Serpinh1	1
Hs6st2	1
Pdia6	1
Ssr4	1
Gpx7	1
Tmed3	1
Rps27l	1
Cox4i2	1
Rps18	1
Ddx39	1
Bdh2	1
Mmp14	1
Capg	1
P4hb	1
Sec61b	1
Rpl32	1
Eef1g	1
Cd63	1
Fbn1	1
Calr	1
Pkm	1
Ctsk	1
Arpc1b	1
Itpripl2	1
Clic1	1
Tpi1	1
Calu	1
H2afj	1
Spcs3	1
Rplp0	1
Ccng1	1
Rplp1	1
Eno1	1
Nhp2	1
Gsto1	1
Txndc5	1
Rpl12	1
Sdc1	1
Maged2	1
Pold4	1
Oaf	1
Marcks	1
Lman1	1
Tulp4	1
Ano1	1
Fkbp10	1
Kdelr2	1
Rps19	1
Hif1a	1
Srm	1
Pdia3	1
Myl12a	1
Rps12	1
Pla2g4a	1
Rcn1	1
H1f0	1
Nnmt	1
Phldb2	1
Dap	1
Myh9	1
Eef1b2	1
Prdx4	1
Anxa5	1
Hnrnpa1	1
Atp2b1	1
Uqcc2	1
Gapdh	1
AI506816	1
Pgam1	1
Aspscr1	1
Rbms1	1
Rbm3	1
Tspan4	1
Pde1a	1
Pabpc1	1
Gpx8	1
Mtpn	1
Dnajc3	1
Ostc	1
Slc16a3	1
Lrrc59	1
Ppa1	1
Serpinb6a	1
Glipr2	1
Tpm3	1
Psmd8	1
Sh3bgrl3	1
Ugdh	1
Il3ra	1
Eif4a1	1
Kdelr3	1
Rpl41	1
Vmp1	1
Rpl13a	1
Prrx1	1
2810025M15Rik	1
Mlec	1
Fat1	1
Runx1	1
Lxn	1
Ell2	1
Stmn1	2
Ube2c	2
Cenpf	2
Cenpa	2
Cdc20	2
Cks2	2
Prc1	2
Top2a	2
Birc5	2
Cdk1	2
Hmmr	2
Cenpe	2
Cdca8	2
Pbk	2
Ccnb1	2
H2afz	2
Hist1h1b	2
Tpx2	2
Mki67	2
Pclaf	2
Cdkn3	2
Ccna2	2
Ccnb2	2
Hmgb2	2
Tubb5	2
Rrm2	2
Selenoh	2
Smc2	2
Cdca3	2
Tk1	2
Ckap2l	2
Nusap1	2
Racgap1	2
Knstrn	2
Tubb4b	2
Pimreg	2
Arl6ip1	2
Kif20b	2
Ckap2	2
Diaph3	2
Smc4	2
Spc25	2
Ube2s	2
Anln	2
Esco2	2
Cdkn2c	2
Aspm	2
Aurka	2
Cks1b	2
Plk1	2
Cep55	2
Spc24	2
Cenpm	2
Kif11	2
Sgo2a	2
Aurkb	2
Lockd	2
Knl1	2
Kif22	2
Jpt1	2
Tacc3	2
Tubb6	2
Tuba1b	2
Kif2c	2
H1fx	2
Tyms	2
Ran	2
Ezh2	2
Ptma	2
Kif20a	2
Kif23	2
Gas2l3	2
Ccdc34	2
Dlgap5	2
Depdc1a	2
Lig1	2
Dut	2
Kif4	2
Hmgn2	2
Tuba1c	2
Pcna	2
Ndc80	2
Cdkn2d	2
H2afv	2
Txn1	2
Incenp	2
Nuf2	2
Gmnn	2
Nucks1	2
Atad2	2
Ube2t	2
Mcm3	2
Mxd3	2
Tmpo	2
Bub1b	2
Dbf4	2
Cenpw	2
Sapcd2	2
Bub1	2
Lmnb1	2
Shcbp1	2
Cenpq	2
Ect2	2
Rrm1	2
Ska1	2
Bok	2
Nek2	2
Gins2	2
Rad21	2
Ncapg	2
Mis18bp1	2
H2afx	2
Dnajc9	2
Mybl1	2
Clspn	2
Mcm7	2
Mastl	2
Trim59	2
Zfp367	2
Nsg1	2
Melk	2
Arhgap11a	2
Rangap1	2
Cip2a	2
Ranbp1	2
Dek	2
Hat1	2
Mpp6	2
Eln	3
Cryab	3
Serpine1	3
Ccn2	3
Sncg	3
Nupr1	3
Col1a1	3
Lgals3	3
Crlf1	3
Sparc	3
Col3a1	3
Lmcd1	3
Acan	3
Col1a2	3
Tnfrsf12a	3
Mustn1	3
Cldn3	3
Col6a3	3
Itga5	3
S100a6	3
Serpinb6b	3
Anxa1	3
Anxa3	3
Malat1	3
2200002D01Rik	3
Col15a1	3
Atp1b1	3
Msn	3
Uchl1	3
Lbh	3
Ccdc80	3
Arid5b	3
Vwa1	3
Serping1	3
Fgf2	3
Cd109	3
Plat	3
Col5a1	3
Iqgap1	3
Hspb7	3
Pdgfa	3
Plec	3
Plpp1	3
H13	3
Actn4	3
Crip2	3
Rcn3	3
Loxl1	3
Hspa4l	3
Scn1b	3
Hspg2	3
Ltbp1	3
Fads3	3
Col4a2	3
Qsox1	3
Cnn2	3
Col6a1	3
Gask1b	3
Col6a2	3
Nbl1	3
Rnh1	3
Mt1	4
Mt2	4
Hmox1	4
Gdf15	4
S100a10	4
Emp1	4
Cebpd	4
Errfi1	4
Neat1	4
Actg1	4
2410006H16Rik	4
Cebpb	4
Hsp90aa1	4
Tagln2	4
Gas5	4
Mthfd2	4
Tubb2a	4
Nrgn	4
Ncl	4
Hspe1	4
Gclm	4
Lmna	4
Sqstm1	4
Rassf1	4
Atf4	4
Nop58	4
Olfm1	4
Eif5	4
1110038B12Rik	4
Ybx3	4
Cstb	4
Npm1	4
Nav2	4
Synm	4
Cdc25b	4
Nfil3	4
Tcap	5
Hspa1a	5
Hspb1	5
Sost	5
Apoe	5
Rbp4	5
Fbxl22	5
Actg2	5
Sparcl1	5
Mfap4	5
Myh11	5
Crip1	5
Itih4	5
Tppp3	5
Ccn3	5
Ogn	5
Fmo2	5
Wif1	5
Ccdc42	5
Cfh	5
Prss23	5
Myl9	5
Rrad	5
Ckb	5
Csrp2	5
Gstm1	5
Fabp4	5
Mylk4	5
Ppp1r14a	5
Fibin	5
Tpm1	5
Filip1l	5
Csrp1	5
Dstn	5
Mfap5	5
Sh3bgr	5
Smim5	5
Nrtn	5
Optc	5
Osr1	5
Cnn1	5
Tpm2	5
Stbd1	5
Tinagl1	5
Txnip	5
E030013I19Rik	5
Synpo2	5
Cidea	5
Rbp1	5
Cped1	5
Ltbp4	5
Fgl2	5
Hcfc1r1	5
Ppp1r12a	5
Fabp3	5
Rgs4	5
Rock1	5
Pcp4l1	5
Msrb1	5
Ramp1	5
Id4	5
Rarres2	5
Lmod1	5
Ecm2	5
Pdlim3	5
Pbxip1	5
Plcb4	5
Dmd	5
Ncam1	5
Lrrc17	5
Gucy1a1	5
Fbxo32	5
1190005I06Rik	5
Npy1r	5
Cpe	5
Zfp36l1	5
St5	5
Map1b	5
Olfr1033	5
Heyl	5
Emb	5
Wfdc1	5
Filip1	5
Cav1	5
Sgcg	5
Cdh6	5
Mylk	5
Nox4	5
Gucy1b1	5
Hspa2	5
Dhrs3	5
Mcam	5
Fth1	5
Ttc28	5
Nkd1	5
Limch1	5
Stimate	5
Svil	5
Pdlim4	5
Vldlr	5
Arl4a	5
Itga8	5
Atp1a2	5
Nr1d1	5
Itga9	5
Flna	5
Ntrk3	5
Dact3	5
Fam129a	5
Sorl1	5
Il11ra1	5
Ccdc107	5
Kcnab1	5
Selenop	5
Klf9	5
Rbpms	5
Adcy5	5
Myom1	5
Slmap	5
Cd9	5
Rcan2	5
Acta2	5
Thsd4	5
Camk2n1	5
Nexn	5
Ppp1r12b	5
Itga1	5
Lims2	5
Zyx	5
Hspb6	5
Tns1	5
Gsn	5
Smarcd3	5
Kcnma1	5
Thra	5
Pgm5	5
Cirbp	5
Nfia	5
Aoc3	5
Klf13	5
Mef2c	5
Pkp4	5
Ldhb	5
Gstm2	5
Cpq	5
Aopep	5
Nfix	5
Smtn	5
Auts2	5
Perp	5
Cnn3	5
Tacc2	5
Pink1	5
Chpt1	5
Fblim1	5
Ebf1	5
Fos	6
Atf3	6
Egr1	6
Ccn1	6
Gadd45b	6
Meg3	6
Ier3	6
Nfkbia	6
Klf2	6
Fosb	6
Junb	6
Ier2	6
Gadd45g	6
Nr4a1	6
Klf4	6
Btg2	6
Dusp1	6
Sgk1	6
Id1	6
Ifrd1	6
Gem	6
Id3	6
Klf6	6
Socs3	6
Ier5	6
Adamts1	6
Ubc	6
H3f3b	6
Id2	6
Zfp36	6
Arc	6
Abra	6
Ppp1r15a	6
Gm17056	6
Csrnp1	6
Ccnl1	6
Rasl11b	6
Cited2	6
Rnd3	6
Rhob	6
Nr4a2	6
Jund	6
Pim1	6
Slc38a2	6
Dnajb1	6
Tob2	6
Ddx5	6
Maff	6
Pnrc1	6
Pde4b	6
Brd2	6
Irs2	6
Dnajb9	6
Dnajb4	6
Sertad1	6
Hk2	6
Ccnd2	6
Smad7	6
Trib1	6
Gata6	6
Srsf5	6
Btg1	6
Wsb1	6
Ppp1r10	6
Mat2a	6
Tob1	6
Jun	6
Gm42418	7
mt-Rnr2	7
Cald1	7
mt-Nd2	7
Tsc22d1	7
mt-Rnr1	7
Cdc42ep3	7
Islr	7
Mtus2	7
Myh10	7
mt-Nd1	7
mt-Nd4	7
4930523C07Rik	7
Col4a6	7
Sh3bgrl	7
2210407C18Rik	8
Gm13889	8
Postn	8
Cst3	8
Timp3	8
Flnc	8
Gas6	8
Tgfb2	8
Cd200	8
Itgbl1	8
Htra1	8
Bcam	8
Fhl1	8
Cd59a	8
Cyb5r3	8
Serpine2	8
Ccdc3	8
Ahnak2	8
Pmepa1	8
Bgn	8
Htra3	8
Ahnak	8
Zbtb20	8
Wtip	8
Rora	8
Pam	8
Enah	8
Mbnl1	8
Susd5	8
Mfge8	8
Col18a1	8
Cdh13	8
Col4a5	8
Lpp	8

## Sheet: Path2
Supplementary Table V: Genes showing significant association with Path1 and Path2 in mouse D5 scRNA-seq data
b) Path2-associated
Path2 associated genes
Gene	Clade
Prex2	1
Sulf1	1
Pi15	1
Hspd1	1
Hspe1	1
Nop58	1
Eef1b2	1
Fn1	1
Ncl	1
Ptma	1
Col6a3	1
Phlda3	1
Pla2g4a	1
Ptgs2	1
Prrx1	1
Atp1b1	1
Tagln2	1
Vim	1
Tubb4b	1
1110008P14Rik	1
Rpl12	1
Hspa5	1
Rbms1	1
Cd44	1
Bdnf	1
Thbs1	1
H13	1
Foxs1	1
Tgm2	1
Sdc4	1
Pmepa1	1
Rbm3	1
Timp1	1
Ssr4	1
Msn	1
Pgk1	1
Anxa5	1
Fgf2	1
Hspa4l	1
Tm4sf1	1
Nes	1
Lmna	1
Fdps	1
Tpm3	1
S100a4	1
S100a6	1
S100a10	1
Mllt11	1
Ngf	1
Vcam1	1
Sgms2	1
Dnaja1	1
Glipr2	1
Col15a1	1
Sec61b	1
Txn1	1
Tnc	1
Plpp3	1
Tinagl1	1
Hspb7	1
Srm	1
Eno1	1
Errfi1	1
Cyp51	1
AI506816	1
Ereg	1
Anxa3	1
Rplp0	1
Ran	1
Por	1
Hspb1	1
Serpine1	1
Pdgfa	1
Actb	1
Arpc1b	1
Hsph1	1
Flnc	1
Mtpn	1
Mpp6	1
Aqp1	1
Capg	1
Tmsb10	1
Fbln2	1
Foxp1	1
Lmcd1	1
Rpl32	1
Cxcl12	1
Gapdh	1
Ybx3	1
Emp1	1
Mgp	1
Ube2s	1
Plaur	1
Rps19	1
Actn4	1
Psmd8	1
Fxyd5	1
Rpl13a	1
Bax	1
Emp3	1
Ldha	1
Aen	1
Iqgap1	1
Lrrc32	1
Serpinh1	1
Itpripl2	1
Nupr1	1
Rnh1	1
Taldo1	1
Tspan4	1
Ano1	1
Rps12	1
Ccn2	1
Gja1	1
Ppa1	1
Ddx21	1
Mif	1
Cstb	1
Txnrd1	1
Ckap4	1
Atp2b1	1
Phlda1	1
Rpl41	1
Cd63	1
Spcs3	1
Msmo1	1
Crlf1	1
Tpm4	1
Ddx39	1
Mustn1	1
Sncg	1
Lgals3	1
Esd	1
Ldlr	1
Hspa8	1
Mir100hg	1
Cryab	1
Pkm	1
Rplp1	1
Rps27l	1
Anxa2	1
Cd109	1
Ctsh	1
Slco2a1	1
Manf	1
Rpsa	1
Rtn4	1
Npm1	1
Nhp2	1
Map2k3	1
Eif4a1	1
Nme1	1
Lrrc59	1
Jpt1	1
Actg1	1
Aspscr1	1
Idi1	1
Inhba	1
Serpinb6a	1
Tubb2a	1
Ell2	1
Glrx	1
Plpp1	1
Gpx8	1
Esm1	1
Fst	1
Hmgcs1	1
Rock2	1
Pdia6	1
Odc1	1
Ifrd1	1
Hsp90aa1	1
Eif5	1
Crip2	1
Dap	1
Pabpc1	1
Tnfrsf11b	1
Sqle	1
Plec	1
Lgals1	1
Atf4	1
Rnd1	1
Fkbp11	1
Tuba1b	1
Tuba1a	1
Tuba1c	1
Hnrnpa1	1
Itga5	1
Sdf2l1	1
Ranbp1	1
Phldb2	1
Rcan1	1
Smoc2	1
Tnfrsf12a	1
Rps2	1
Uqcc2	1
Hmga1	1
Cdkn1a	1
Rps18	1
Hspa1b	1
Hspa1a	1
Clic1	1
Tubb5	1
Hsp90ab1	1
Myl12a	1
Gm47283	1
Hbegf	1
Lman1	1
Tubb6	1
Clcf1	1
Pold4	1
Fosl1	1
Malat1	1
Prdx5	1
Ppp1r14b	1
Snhg1	1
Eef1g	1
Fads3	1
Anxa1	1
Pgam1	1
Gsto1	1
Dusp5	1
Col3a1	2
Ccdc3	2
Fhl1	2
Bgn	2
Col4a5	2
Postn	2
Gask1b	2
Eln	2
Col1a2	2
Scn1b	2
Mfge8	2
Htra1	2
Col18a1	2
Col4a1	2
Col4a2	2
Cdh13	2
Itgbl1	2
Plod2	2
Sparc	2
Col1a1	2
Ahnak2	2
Cyb5r3	2
Lpp	2
Zbtb20	2
Ltbp1	2
Cdo1	2
Lox	2
Tns1	3
Serpine2	3
Ramp1	3
Pam	3
Optc	3
Prelp	3
Ppp1r12b	3
Lmod1	3
Csrp1	3
Cfh	3
Fam129a	3
Fmo2	3
Rgs4	3
Pcp4l1	3
Atp1a2	3
Itga8	3
E030013I19Rik	3
Pkp4	3
Serping1	3
Olfr1033	3
Cd59a	3
Fibin	3
Plcb4	3
Dstn	3
Cst3	3
Id1	3
Myl9	3
Ccn5	3
Flna	3
Dmd	3
Sh3bgrl	3
Col4a6	3
Prdx4	3
Mbnl1	3
Kcnab1	3
Serpini1	3
Gucy1b1	3
Gucy1a1	3
Sfrp2	3
Pbxip1	3
Npr1	3
Txnip	3
Gstm2	3
Gstm1	3
Cnn3	3
Pde5a	3
Synpo2	3
Nexn	3
Il11ra1	3
Ccdc107	3
Tpm2	3
Nfia	3
Heyl	3
Id3	3
Pink1	3
Camk2n1	3
Fblim1	3
Dhrs3	3
Mmp23	3
Fgl2	3
Lrrc17	3
Smarcd3	3
Htra3	3
Sod3	3
Limch1	3
Rasl11b	3
Sparcl1	3
Ttc28	3
Auts2	3
Rasl11a	3
Mtus2	3
Cped1	3
Cald1	3
Zyx	3
Rarres2	3
Actg2	3
Mfap5	3
Ldhb	3
Dact3	3
Apoe	3
Bcam	3
Ltbp4	3
Spint2	3
Ppp1r14a	3
Hspb6	3
Rcn3	3
Dbp	3
Klf13	3
Ntrk3	3
Nox4	3
St5	3
Dkk3	3
Fam13c	3
Cirbp	3
Chpt1	3
Nudt4	3
Ppp1r12a	3
Csrp2	3
Wif1	3
Gas6	3
Rbpms	3
Pdlim3	3
Cpe	3
Npy1r	3
Nfix	3
Nkd1	3
Rrad	3
Wfdc1	3
1190005I06Rik	3
Slmap	3
Itih4	3
Sgcg	3
Clu	3
Cnn1	3
Sorl1	3
Mcam	3
Ncam1	3
Islr	3
Thsd4	3
Fbxl22	3
Tpm1	3
Rora	3
Filip1	3
Rbp1	3
Susd5	3
Itga9	3
Smtn	3
H2afv	3
C1qtnf2	3
Pdlim4	3
Mfap4	3
Ccdc42	3
Myh10	3
Tcap	3
Thra	3
Nr1d1	3
Igfbp4	3
Aoc3	3
Sost	3
Smim5	3
Cbr2	3
Hist1h2bc	3
Mylk4	3
Id4	3
Ecm2	3
Ogn	3
Gadd45g	3
Aopep	3
Mef2c	3
Map1b	3
Itga1	3
Emb	3
Osr1	3
Id2	3
Hspa2	3
Zfp36l1	3
Fbln5	3
Ifi27	3
Ckb	3
Selenop	3
Cdh6	3
Cpq	3
Ccn3	3
Fbxo32	3
Tob2	3
Slc38a2	3
Myh11	3
Hes1	3
Mylk	3
Adcy5	3
Cd200	3
Filip1l	3
Adamts1	3
Sh3bgr	3
Hcfc1r1	3
Msrb1	3
Scube3	3
H2-K1	3
Ppp1r10	3
Gm42418	3
Rcan2	3
Nrtn	3
Myom1	3
Cdc42ep3	3
Svil	3
Rock1	3
Gata6	3
Lims2	3
Cidea	3
Ccdc85b	3
Fth1	3
Klf9	3
Pgm5	3
Vldlr	3
Acta2	3
Rbp4	3
Kazald1	3
mt-Rnr2	3
Btg2	4
Ier5	4
Atf3	4
Rnd3	4
Nr4a2	4
Gm13889	4
Cebpb	4
Ccnl1	4
Ccn1	4
Gem	4
Pnrc1	4
Klf4	4
Jun	4
Pde4b	4
Ubc	4
Mat2a	4
Fosb	4
Sertad1	4
Zfp36	4
Ftl1	4
Ppp1r15a	4
Sgk1	4
Arid5b	4
Gadd45b	4
Btg1	4
Irs2	4
Gdf15	4
Jund	4
Klf2	4
Ier2	4
Junb	4
Mt2	4
Mt1	4
Tppp3	4
Tsc22d1	4
Esam	4
Csrnp1	4
Sqstm1	4
Wsb1	4
Tob1	4
Ddx5	4
H3f3b	4
Socs3	4
Klf6	4
Nfil3	4
Rhob	4
Gm17056	4
Dnajb9	4
Nfkbia	4
Srsf5	4
Fos	4
Meg3	4
Crip1	4
Trib1	4
Maff	4
Nr4a1	4
Dusp1	4
Pim1	4
Brd2	4
Ier3	4
Egr1	4
Smad7	4
Neat1	4
